# Supplementary material for: Multiomic study of skin, peripheral blood, and serum: is serum proteome a reflection of disease process at the end-organ level in systemic sclerosis?
Source: Arthritis Res Ther. 2021 Oct 15;23:259. doi: 10.1186/s13075-021-02633-5 (PMC8518248; doi:10.1186/s13075-021-02633-5)
Supplement: Supplementary file 2 — Additional file 2. Tables S1-S8. [file 13075_2021_2633_MOESM2_ESM.xlsx]

## Sheet: README
Spreadsheet/Column	Description
Table S1 - Olink panel	Proteins assessed by Olink platform in the serum of SSc patients and healthy controls
OID	Olink probe identifier
Assay	Entrez gene symbol (or protein name) corresponding to the Olink protein
Uniprot.ID	Uniprot identifier for the Olink protein
Entrez_Gene_ID	Entrez Gene gene identifier
Table S2 - SSc-Cont (PBC)	Illumina probes significantly associated with the SSc-Cont differences in PBC samples.
Probe_Id	Illumina chip probe id
logFC	log2(SSc/Cont) as estimated by limma model
P.Value	limma (unadjusted) p-value for SSc-Cont difference (i.e. log2(SSc/Cont))
GeneSymbol	Entrez Gene gene symbol
Description	Entrez Gene gene name
UhlenCellTypeLineage	Immune cell types and/or lineages in blood with enhanced expression of corresponding gene per Uhlen et al (2019)
Table S3 - SSc-Cont (cell type)	Overrepresented immune cell type gene sets in SSc vs control comparison in PBC gene expression dataset.
ID	Immune cell type in blood with enhanced expression of the genes in the gene set
NGenes	Number of genes in the gene set represented by at least one Illumina probe in PBC data
Direction	Direction of average change of the gene set (Up/Down=higher/lower in SSc as compared to Cont samples)
PValue	two-tailed p-value from limma::camera analysis
FDR	Benjamini-Hochberg adjusted p-value
Table S4 - skin MSigDB hallmark	MSigDB hallmark gene sets significantly associated with SSc-Cont differences in skin expression data
ID	MSigDB gene set identifier
Size	Number of genes in the gene set represented by at least one Illumina probe in skin data
Direction	Direction of average change of the gene set (Up/Down=higher/lower in SSc as compared to Cont samples)
PValue	two-tailed p-value from limma::camera analysis
FDR	Benjamini-Hochberg adjusted p-value
Description	MSigDB description of the gene set
Table S5 - SSc-Cont (serum)	Serum proteins significantly (FDR<5%) associated with SSc-Cont differences
OID	Olink probe identifier
Assay	Entrez gene symbol (or protein name) corresponding to the Olink protein
Uniprot.ID	Uniprot identifier for the Olink protein
Fold-Change	SSc/Cont fold-changes - positive and negative values represent up- and down-regulation in SSc
P.Value	two-tailed p-value from regression model
adj.P.Val	Benjamini-Hochberg adjusted p-value
Category	Functional grouping of the proteins
Table S6 - expanded S5 (p<0.05)	Expansion of Supplementary Table S4 - all serum proteins with p<0.05 in SSc-Cont comparison
OID	Olink probe identifier
Assay	Entrez gene symbol (or protein name) corresponding to the Olink protein
Uniprot.ID	Uniprot identifier for the Olink protein
Fold-Change	SSc/Cont fold-changes - positive and negative values represent up- and down-regulation in SSc
P.Value	two-tailed p-value from regression model
adj.P.Val	Benjamini-Hochberg adjusted p-value
FDR<0.05	Indicator (yes/no) whether Benjamini-Hochberg adjusted p-value is below 0.05 threshold
Table S7 - MRSS serum (p<0.05)	Expansion of the main text Table 4 - all serum proteins with p<0.05 for their association with MRSS in SSc cohort
OID	Olink probe identifier
Assay	Entrez gene symbol (or protein name) corresponding to the Olink protein
Uniprot.ID	Uniprot identifier for the Olink protein
rho	Spearman correlation between MRSS and protein expression
part.rho	Partial Spearman correlation (adjusted for patient age and gender) between mRSS and protein expression
P.Value	two-tailed p-value from regression model
adj.P.Val	Benjamini-Hochberg adjusted p-value
FDR<0.05	Indicator (yes/no) whether Benjamini-Hochberg adjusted p-value is below 0.05 threshold
Table S8 - top PBC-skin corrs	Most significant correlations between Illumina probes in PBC and skin gene expression data
Probe_Id	Illumina chip probe id
Entrez_Gene_ID	Entrez Gene gene identifier
Gene	Entrez Gene gene symbol
blskRhoAll	Spearman correlation between expression levels in PBC and skin samples from the entire (SSc+Cont) study cohort
blskRhoCont	Spearman correlation between expression levels in PBC and skin samples from healthy controls (Cont)
blskRhoSSc	Spearman correlation between expression levels in PBC and skin samples from SSc subjects
Name	Entrez Gene gene name

## Sheet: Table S1 - Olink panel
OID	Assay	Uniprot.ID	Entrez_Gene_ID
OID01272	PRCP	P42785	5547
OID01223	CA1	P00915	759
OID01230	ICAM1	P05362	3383
OID01216	CHL1	O00533	10752
OID01291	TGFBI	Q15582	7045
OID01254	ENG	P17813	2022
OID01275	PLTP	P55058	5360
OID01232	SERPINA7	P05543	6906
OID01255	IGFBP3	P17936	3486
OID01258	CR2	P20023	1380
OID01229	SERPINA5	P05154	5104
OID01219	FCGR3B	O75015	2215
OID01264	IGFBP6	P24592	3489
OID01245	CDH1	P12830	999
OID01246	CCL5	P13501	6352
OID01292	CCL14	Q16627	6358
OID01273	NOTCH1	P46531	4851
OID01256	PAM	P19021	5066
OID01228	PROC	P04070	5624
OID01225	CST3	P01034	1471
OID01247	NCAM1	P13591	4684
OID01289	PCOLCE	Q15113	5118
OID01297	LILRB1	Q8NHL6	10859
OID01238	MET	P08581	4233
OID01253	IL7R	P16871	3575
OID01257	VCAM1	P19320	7412
OID01249	SELL	P14151	6402
OID01227	F11	P03951	2160
OID01274	COMP	P49747	1311
OID01261	CA4	P22748	762
OID01284	PTPRS	Q13332	5802
OID01243	MBL2	P11226	4153
OID01224	TIMP1	P01033	7076
OID01306	ANGPTL3	Q9Y5C1	27329
OID01251	CD46	P15529	4179
OID01265	TNC	P24821	3371
OID01250	NID1	P14543	4811
OID01302	CFHR5	Q9BXR6	81494
OID01287	SPARCL1	Q14515	8404
OID01218	PLXNB2	O15031	23654
OID01303	MEGF9	Q9H1U4	1955
OID01226	ANG	P03950	283
OID01252	ST6GAL1	P15907	6480
OID01266	DPP4	P27487	1803
OID01231	REG1A	P05451	5967
OID01293	QPCT	Q16769	25797
OID01290	FCN2	Q15485	2220
OID01305	FETUB	Q9UGM5	26998
OID01263	CES1	P23141	1066
OID01304	CRTAC1	Q9NQ79	55118
OID01259	TCN2	P20062	6948
OID01236	PRSS2	P07478	5645
OID01267	ICAM3	P32942	3385
OID01269	SAA4	P35542	6291
OID01299	CNDP1	Q96KN2	84735
OID01244	FCGR2A	P12318	2212
OID01217	NRP1	O14786	8829
OID01281	EFEMP1	Q12805	2202
OID01298	TIMD4	Q96H15	91937
OID01282	FAP	Q12884	2191
OID01270	TIE1	P35590	7075
OID01268	THBS4	P35443	7060
OID01239	F7	P08709	2155
OID01234	GP1BA	P07359	2811
OID01307	LYVE1	Q9Y5Y7	10894
OID01235	CA3	P07451	761
OID01279	TGFBR3	Q03167	7049
OID01277	DEFA1	P59665	1667
OID01248	CD59	P13987	966
OID01221	APOM	O95445	55937
OID01300	OSMR	Q99650	9180
OID01296	LILRB2	Q8N423
OID01237	UMOD	P07911	7369
OID01276	CCL18	P55774	6362
OID01271	COL18A1	P39060	80781
OID01278	LCN2	P80188	3934
OID01241	KIT	P10721	3815
OID01301	C1QTNF1	Q9BXJ1	114897
OID01294	AOC3	Q16853	8639
OID01286	GAS6	Q14393	2621
OID01240	IGLC2	P0CG05
OID01283	PLA2G7	Q13093	7941
OID01260	TNXB	P22105	7148
OID01285	MFAP5	Q13361	8076
OID01295	VASN	Q6EMK4	114990
OID01220	LILRB5	O75023	10990
OID01233	C2	P06681	717
OID00379	BMP-6	P22004	654
OID00380	ANG-1	Q15389	284
OID00381	ADM	P35318	133
OID00382	CD40-L	P29965	959
OID00383	SLAMF7	Q9NQ25	57823
OID00384	PGF	P49763	5228
OID00385	ADAM-TS13	Q76LX8	11093
OID00387	IL-4RA	P24394	3566
OID00388	SRC	P12931	6714
OID00389	IL-1ra	P18510	3557
OID00392	STK4	Q13043	6789
OID00393	IDUA	P35475	3425
OID00394	TNFRSF11A	Q9Y6Q6	8792
OID00395	PAR-1	P25116	2149
OID00396	TRAIL-R2	O14763	8795
OID00397	PRSS27	Q9BQR3	83886
OID00398	TIE2	Q02763	7010
OID00399	TF	P13726	2152
OID00400	IL1RL2	Q9HB29	8808
OID00401	PDGF subunit B	P01127	5155
OID00402	IL-27	Q8NEV9,Q14213
OID00403	IL-17D	Q8TAD2	53342
OID00405	LOX-1	P78380	4973
OID00406	Gal-9	O00182	3965
OID00407	GIF	P27352	2694
OID00411	PIgR	P01833	5284
OID00412	RAGE	Q15109	177
OID00413	SOD2	P04179	6648
OID00414	CTRC	Q99895	11330
OID00416	SPON2	Q9BUD6	10417
OID00417	GH	P01241	2688
OID00418	FS	P19883	10468
OID00419	GLO1	Q04760	2739
OID00420	CD84	Q9UIB8	8832
OID00421	PAPPA	Q13219	5069
OID00422	SERPINA12	Q8IW75	145264
OID00423	REN	P00797	5972
OID00424	DECR1	Q16698	1666
OID00425	MERTK	Q12866	10461
OID00427	THBS2	P35442	7058
OID00428	TM	P07204	7056
OID00429	VSIG2	Q96IQ7	23584
OID00430	AMBP	P02760	259
OID00431	PRELP	P51888	5549
OID00432	HO-1	P09601	3162
OID00433	XCL1	P47992	6375
OID00434	IL16	Q14005	3603
OID00435	SORT1	Q99523	6272
OID00436	CEACAM8	P31997	1088
OID00437	PTX3	P26022	5806
OID00438	PSGL-1	Q14242	6404
OID00439	CCL17	Q92583	6361
OID00441	MMP7	P09237	4316
OID00442	IgG Fc receptor II-b	P31994	2213
OID00444	DCN	P07585	1634
OID00445	Dkk-1	O94907	22943
OID00446	LPL	P06858	4023
OID00447	PRSS8	Q16651	5652
OID00448	AGRP	O00253	181
OID00449	HB-EGF	Q99075	1839
OID00450	GDF-2	Q9UK05	2658
OID00451	FABP2	P12104	2169
OID00452	THPO	P40225	7066
OID00453	MARCO	Q9UEW3	8685
OID00454	GT	P51161	2172
OID00456	MMP12	P39900	4321
OID00457	ACE2	Q9BYF1	59272
OID00458	PD-L2	Q9BQ51	80380
OID00459	CTSL1	P07711	1514
OID00460	hOSCAR	Q8IYS5	126014
OID00461	TNFRSF13B	O14836	23495
OID00462	TGM2	P21980	7052
OID00463	LEP	P41159	3952
OID00464	CA5A	P35218	763
OID00465	HSP 27	P04792	3315
OID00466	CD4	P01730	920
OID00467	NEMO	Q9Y6K9	8517
OID00470	HAOX1	Q9UJM8	54363
OID00563	TNFRSF14	Q92956	8764
OID00564	LDL receptor	P01130	3949
OID00565	ITGB2	P05107	3689
OID00566	IL-17RA	Q96F46	23765
OID00567	TNF-R2	P20333	7133
OID00568	MMP-9	P14780	4318
OID00569	EPHB4	P54760	2050
OID00570	IL2-RA	P01589	3559
OID00572	ALCAM	Q13740	214
OID00573	TFF3	Q07654	7033
OID00574	SELP	P16109	6403
OID00575	CSTB	P04080	1476
OID00577	CD163	Q86VB7	9332
OID00578	Gal-3	P17931	3958
OID00579	GRN	P28799	2896
OID00580	MEPE	Q9NQ76	56955
OID00581	BLM hydrolase	Q13867	642
OID00582	PLC	P98160	3339
OID00583	LTBR	P36941	4055
OID00584	Notch 3	Q9UM47	4854
OID00585	TIMP4	Q99727	7079
OID00586	CNTN1	Q12860	1272
OID00587	CDH5	P33151	1003
OID00588	TLT-2	Q5T2D2	79865
OID00589	FABP4	P15090	2167
OID00590	TFPI	P10646	7035
OID00591	PAI	P05121	5054
OID00592	CCL24	O00175	6369
OID00593	TR	P02786	7037
OID00594	TNFRSF10C	O14798	8794
OID00595	GDF-15	Q99988	9518
OID00596	SELE	P16581	6401
OID00597	AZU1	P20160	566
OID00598	DLK-1	P80370	8788
OID00599	SPON1	Q9HCB6	10418
OID00600	MPO	P05164	4353
OID00601	CXCL16	Q9H2A7	58191
OID00602	IL-6RA	P08887	3570
OID00603	RETN	Q9HD89	56729
OID00604	IGFBP-1	P08833	3484
OID00605	CHIT1	Q13231	1118
OID00606	TR-AP	P13686	54
OID00608	PSP-D	P35247	6441
OID00609	PI3	P19957	5266
OID00610	Ep-CAM	P16422	4072
OID00611	AP-N	P15144	290
OID00612	AXL	P30530	558
OID00613	IL-1RT1	P14778	3554
OID00614	MMP-2	P08253	4313
OID00615	FAS	P25445	355
OID00616	MB	P02144	4151
OID00617	TNFSF13B	Q9Y275	10673
OID00618	PRTN3	P24158	5657
OID00619	PCSK9	Q8NBP7	255738
OID00620	U-PAR	Q03405	5329
OID00621	OPN	P10451	6696
OID00622	CTSD	P07339	1509
OID00623	PGLYRP1	O75594	8993
OID00624	CPA1	P15085	1357
OID00625	JAM-A	Q9Y624	50848
OID00626	Gal-4	P56470	3960
OID00627	IL-1RT2	P27930	7850
OID00628	SHPS-1	P78324	140885
OID00629	CCL15	Q16663	6359
OID00630	CASP-3	P42574	836
OID00632	CPB1	P15086	1360
OID00633	CHI3L1	P36222	1116
OID00634	ST2	Q01638	9173
OID00635	t-PA	P00750	5327
OID00636	SCGB3A2	Q96PL1	117156
OID00637	EGFR	P00533	1956
OID00638	IGFBP-7	Q16270	3490
OID00639	CD93	Q9NPY3	22918
OID00640	IL-18BP	O95998	10068
OID00641	COL1A1	P02452	1277
OID00642	PON3	Q15166	5446
OID00643	CTSZ	Q9UBR2	1522
OID00644	MMP-3	P08254	4314
OID00645	RARRES2	Q99969	5919
OID00646	ICAM-2	P13598	3384
OID00647	KLK6	Q92876	5653
OID00648	PDGF subunit A	P04085	5154
OID00649	TNF-R1	P19438	7132
OID00650	IGFBP-2	P18065	3485
OID00651	vWF	P04275	7450
OID00652	PECAM-1	P16284	5175
OID00654	CCL16	O15467	6360
OID01329	GCG	P01275	2641
OID01391	SLAMF8	Q9P0V8	56833
OID01382	SLITRK2	Q9H156	84631
OID01399	TACC3	Q9Y6A5	10460
OID01362	LRRN1	Q6UXK5	57633
OID01377	SORCS2	Q96PQ0	57537
OID01363	FAM19A5	Q7Z5A7	25817
OID01339	BGN	P21810	633
OID01365	AMIGO2	Q86SJ2	347902
OID01333	PFKM	P08237	5213
OID01330	COL4A1	P02462	1282
OID01328	GH2	P01242	2689
OID01337	ARSB	P15848	411
OID01340	CBL	P22681	867
OID01375	SIGLEC10	Q96LC7	89790
OID01341	OMG	P23515	4974
OID01335	CFC1	P0CG37	55997
OID01366	SKAP1	Q86WV1	8631
OID01392	MRC2	Q9UBG0	9902
OID01357	IQGAP2	Q13576	10788
OID01388	LYAR	Q9NX58	55646
OID01383	SLITRK6	Q9H5Y7	84189
OID01353	GALNT2	Q10471	2590
OID01311	GFRA2	O00451	2675
OID01317	SIGLEC6	O43699	946
OID01316	BCL2L11	O43521-2
OID01358	MOG	Q16653	4340
OID01386	GKN1	Q9NS71	56287
OID01343	PRDX6	P30041	9588
OID01360	METAP1D	Q6UB28	254042
OID01325	FATC1	O95644	4772
OID01334	TACSTD2	P09758	4070
OID01371	WASF1	Q92558	8936
OID01397	TDRKH	Q9Y2W6	11022
OID01390	ARHGEF12	Q9NZN5	23365
OID01384	PREB	Q9HCU5	10113
OID01308	GSAP	A4D1B5	54103
OID01381	SEMA4C	Q9C0C4	54910
OID01372	NINJ1	Q92982	4814
OID01378	CPXM1	Q96SM3	56265
OID01359	CDNF	Q49AH0	441549
OID01367	LYPD1	Q8N2G4	116372
OID01331	TP53	P04637	7157
OID01354	LRMP	Q12912	4033
OID01352	ARHGAP1	Q07960	392
OID01361	SEZ6L2	Q6UXD5	26470
OID01370	ATG4A	Q8WYN0	115201
OID01351	SULT2A1	Q06520	6822
OID01323	DDAH1	O94760	23576
OID01347	PROK1	P58294	84432
OID01389	PODXL2	Q9NZ53	50512
OID01324	VAMP5	O95183	10791
OID01344	LGALS7	P47929	3963
OID01393	OPTC	Q9UBM4	26254
OID01336	BCR	P11274	613
OID01395	KLK12	Q9UKR0	43849
OID01394	DKKL1	Q9UK85	27120
OID01374	KAZALD1	Q96I82	81621
OID01314	PCDH17	O14917	27253
OID01364	APBB1IP	Q7Z5R6	54518
OID01320	HS6ST1	O60243	9394
OID01312	STX16	O14662	8675
OID01321	IGSF3	O75054	3321
OID01398	HS3ST3B1	Q9Y662	9953
OID01338	CRISP2	P16562	7180
OID01313	WNT9A	O14904	7483
OID01310	NFKBIE	O00221	4794
OID01327	PAK4	O96013	10298
OID01318	STX6	O43752	10228
OID01342	DNAJB1	P25685	3337
OID01356	DCTN2	Q13561	10540
OID01369	AGR3	Q8TD06	155465
OID01348	FLI1	Q01543	2313
OID01355	ZBTB17	Q13105	7709
OID01345	MAP2K6	P52564	5608
OID01379	CLSTN3	Q9BQT9	9746
OID01385	IL17RB	Q9NRM6	55540
OID01349	GCNT1	Q02742	2650
OID01400	CTSF	Q9UBX1	8722
OID01401	MATN2	O00339	4147
OID01402	HTRA2	O43464	27429
OID01403	MFGE8	Q08431	4240
OID01404	NUDT5	Q9UKK9	11164
OID01405	ACAN	P16112
OID01406	ITGB1	P05556	3688
OID01407	DKK3	Q9UBP4	27122
OID01408	SPINT2	O43291	10653
OID01409	APP	P05067	351
OID01410	HAVCR2	Q8TDQ0	84868
OID01411	DSC2	Q02487	1824
OID01412	TMSB10	P63313	9168
OID01413	ANGPTL4	Q9BY76	51129
OID01414	INHBC	P55103	3626
OID01415	SPINK1	P00995	6690
OID01416	CLEC11A	Q9Y240	6320
OID01417	PDGFRB	P09619	5159
OID01418	COCH	O43405	1690
OID01419	FCRL5	Q96RD9	83416
OID01420	PILRA	Q9UKJ1	29992
OID01421	B4GALT1	P15291	2683
OID01422	CD300LG	Q6UXG3	146894
OID01423	PARK7	Q99497	11315
OID01424	BLVRB	P30043	645
OID01427	CCL21	O00585	6366
OID01428	PTPRF	P10586	5792
OID01429	BCAM	P50895	4059
OID01430	SIRPB1	O00241	10326
OID01431	IGF2R	P11717	3482
OID01432	P4HB	P07237	5034
OID01433	FUCA1	P04066	2517
OID01434	ESAM	Q96AP7	90952
OID01436	BST1	Q10588	683
OID01437	CST6	Q15828	1474
OID01438	MYOC	Q99972	4653
OID01439	SNAP29	O95721	9342
OID01440	WFIKKN2	Q8TEU8	124857
OID01441	CDON	Q4KMG0	50937
OID01442	CD177	Q8N6Q3	57126
OID01443	NID2	Q14112	22795
OID01444	DAG1	Q14118	1605
OID01445	CD97	P48960	976
OID01447	CD109	Q6YHK3	135228
OID01448	VSIG4	Q9Y279	11326
OID01449	CRIM1	Q9NZV1	51232
OID01450	CGA	P01215	1081
OID01451	CLEC14A	Q86T13	161198
OID01452	CA6	P23280	765
OID01453	MIF	P14174	4282
OID01454	CRELD2	Q6UXH1	79174
OID01455	ITGA5	P08648	3678
OID01456	PEAR1	Q5VY43	375033
OID01457	MESDC2	Q14696	23184
OID01458	CD99L2	Q8TCZ2	83692
OID01459	SCARF1	Q14162	8578
OID01460	LGMN	Q99538	5641
OID01461	SEMA7A	O75326	8482
OID01462	COLEC12	Q5KU26	81035
OID01463	GUSB	P08236	2990
OID01492	FUT3/FUT5	Q11128,P21217
OID01466	B4GAT1	O43505	11041
OID01467	CD69	Q07108	969
OID01468	CRHBP	P24387	1393
OID01469	MSMB	P08118	4477
OID01470	SPINT1	O43278	6692
OID01471	FSTL3	O95633	10272
OID01472	IL13RA1	P78552	3597
OID01473	CD58	P19256	965
OID01474	SCGB3A1	Q96QR1	92304
OID01475	NOV	P48745	4856
OID01476	CNTN4	Q8IWV2	152330
OID01477	CA2	P00918	760
OID01478	XG	P55808	7499
OID01479	ARSA	P15289	410
OID01480	PPIB	P23284	5479
OID01481	SPINK5	Q9NQ38	11005
OID01482	OMD	Q99983	4958
OID01483	PEBP1	P30086	5037
OID01484	PAMR1	Q6UXH9	25891
OID01485	ROBO1	Q9Y6N7	6091
OID01486	FCER2	P06734	2208
OID01487	LAMA4	Q16363	3910
OID01488	LAIR1	Q6GTX8	3903
OID01489	RELT	Q969Z4	84957
OID01490	TPP1	O14773	1200
OID01491	CD209	Q9NNX6	30835
OID00936	PPP1R9B	Q96SB3	84687
OID00937	GLB1	P16278	2720
OID00938	PSIP1	O75475	11168
OID00941	TPSAB1	Q15661	7177
OID00942	HCLS1	P14317	3059
OID00943	CNTNAP2	Q9UHC6	26047
OID00944	CLEC4G	Q6UXB4	339390
OID00945	IRF9	Q00978	10379
OID00946	EDAR	Q9UNE0	10913
OID00949	CLEC4C	Q8WTT0	170482
OID00950	IRAK1	P51617	3654
OID00951	CLEC4A	Q9UMR7	50856
OID00952	PRDX1	Q06830	5052
OID00953	PRDX3	P30048	10935
OID00954	FGF2	P09038	2247
OID00955	PRDX5	P30044	25824
OID00956	DPP10	Q8N608	57628
OID00957	TRIM5	Q9C035	85363
OID00958	DCTN1	Q14203	1639
OID00959	ITGA6	P23229	3655
OID00960	CDSN	Q15517	1041
OID00961	GALNT3	Q14435	2591
OID00963	TRAF2	Q12933	7186
OID00964	TRIM21	P19474	6737
OID00965	LILRB4	Q8NHJ6	11006
OID00966	NTF4	P34130	4909
OID00967	KRT19	P08727	3880
OID00968	ITM2A	O43736	9452
OID00969	HNMT	P50135	3176
OID00971	MILR1	Q7Z6M3	284021
OID00972	EGLN1	Q9GZT9	54583
OID00973	NFATC3	Q12968	4775
OID00974	LY75	O60449	4065
OID00976	EIF4G1	Q04637	1981
OID00977	CD28	P10747	940
OID00978	PTH1R	Q03431	5745
OID00980	HSD11B1	P28845	3290
OID00982	PLXNA4	Q9HCM2	91584
OID00983	SH2B3	Q9UQQ2	10019
OID00984	FCRL3	Q96P31	115352
OID00985	CKAP4	Q07065	10970
OID00986	JUN	P05412	3725
OID00987	HEXIM1	O94992	10614
OID00988	CLEC4D	Q8WXI8	338339
OID00989	PRKCQ	Q04759	5588
OID00990	MGMT	P16455	4255
OID00991	TREM1	Q9NP99	54210
OID00992	CXADR	P78310	1525
OID00994	SRPK2	P78362	6733
OID00995	KLRD1	Q13241	3824
OID00996	BACH1	O14867	571
OID00997	PIK3AP1	Q6ZUJ8	118788
OID00999	STC1	P52823	6781
OID01001	FAM3B	P58499	54097
OID01002	SH2D1A	O60880	4068
OID01004	DFFA	O00273	1676
OID01006	FCRL6	Q6DN72	343413
OID01007	NCR1	O76036	9437
OID01008	CXCL12	P48061	6387
OID01010	IFNLR1	Q8IU57	163702
OID01011	DAPP1	Q9UN19	27071
OID01012	PADI2	Q9Y2J8	11240
OID01013	SIT1	Q9Y3P8	27240
OID01014	MASP1	P48740	5648
OID01015	LAMP3	Q9UQV4	27074
OID01016	CLEC7A	Q9BXN2	64581
OID01017	CLEC6A	Q6EIG7	93978
OID01018	DDX58	O95786	23586
OID01019	IL12RB1	P42701	3594
OID01020	TANK	Q92844	10010
OID01021	ITGA11	Q9UKX5	22801
OID01023	LAG3	P18627	3902
OID01025	CD83	Q01151	9308
OID01026	ITGB6	P18564	3694
OID01027	BTN3A2	P78410	11118
OID00471	IL8	P10145	3576
OID00474	MCP-3	P80098	6354
OID00476	CDCP1	Q9H5V8	64866
OID00477	CD244	Q9BZW8	51744
OID00478	IL7	P13232	3574
OID00480	LAP TGF-beta-1	P01137	7040
OID00483	IL-17C	Q9P0M4	27189
OID00485	IL-17A	Q16552	3605
OID00486	CXCL11	O14625	6373
OID00487	AXIN1	O15169	8312
OID00490	CXCL9	Q07325	4283
OID00491	CST5	P28325	1473
OID00494	OSM	P13725	5008
OID00498	CCL4	P13236	6351
OID00499	CD6	Q8WWJ7
OID00502	SLAMF1	Q13291	6504
OID00504	MCP-4	Q99616	6357
OID00506	TNFSF14	O43557	8740
OID00508	IL-10RA	Q13651	3587
OID00509	FGF-5	Q8NF90
OID00510	MMP-1	P03956	4312
OID00511	LIF-R	P42702	3977
OID00513	CCL19	Q99731	6363
OID00514	IL-15RA	Q13261	3601
OID00515	IL-10RB	Q08334	3588
OID00517	IL-18R1	Q13478	8809
OID00518	PD-L1	Q9NZQ7	29126
OID00520	CXCL5	P42830	6374
OID00521	TRANCE	O14788	8600
OID00523	IL-12B	P29460	3593
OID00527	MMP-10	P09238	4319
OID00530	CCL23	P55773	6368
OID00531	CD5	P06127	921
OID00533	Flt3L	P49771	2323
OID00534	CXCL6	P80162	6372
OID00535	CXCL10	P02778	3627
OID00536	4E-BP1	Q13541	1978
OID00538	SIRT2	Q8IXJ6	22933
OID00539	CCL28	Q9NRJ3	56477
OID01213	DNER	Q8NFT8	92737
OID00541	EN-RAGE	P80511	6283
OID00542	CD40	P25942	958
OID00545	FGF-19	O95750	9965
OID00549	MCP-2	P80075	6355
OID00550	CASP-8	Q14790	841
OID00551	CCL25	O15444	6370
OID00552	CX3CL1	P78423	6376
OID00553	TNFRSF9	Q07011	3604
OID00554	NT-3	P20783	4908
OID00555	TWEAK	O43508	8742
OID00556	CCL20	P78556	6364
OID00557	ST1A1	P50225	6817
OID00558	STAMPB	O95630	10617
OID00560	ADA	P00813	100
OID00561	TNFB	P01374	4049
OID00562	CSF-1	P09603	1435
OID01120	CLMP	Q9H6B4	79827
OID01121	LRIG1	Q96JA1	26018
OID01122	NPTXR	O95502	23467
OID01123	AHCY	P23526	191
OID01124	THOP1	P52888	7064
OID01125	CTSO	P43234	1519
OID01126	FCRL1	Q96LA6	115350
OID01127	CD164	Q04900	8763
OID01128	DDC	P20711	1644
OID01129	ACP6	Q9NPH0	51205
OID01130	TFF2	Q03403	7032
OID01131	S100P	P25815	6286
OID01132	ANGPT2	O15123	285
OID01133	CD2AP	Q9Y5K6	23607
OID01134	ANGPTL7	O43827	10218
OID01135	CLEC5A	Q9NY25	23601
OID01136	TINAGL1	Q9GZM7	64129
OID01137	GLRX	P35754	2745
OID01138	ENO2	P09104	2026
OID01139	NADK	O95544	65220
OID01140	GHRL	Q9UBU3	51738
OID01141	SERPINB8	P50452	5271
OID01142	SERPINB6	P35237	5269
OID01143	CDHR5	Q9HBB8	53841
OID01144	CCDC80	Q76M96	151887
OID01146	CA13	Q8N1Q1	377677
OID01147	SEMA3F	Q13275	6405
OID01148	KLK10	O43240	5655
OID01149	PILRB	Q9UKJ0	29990
OID01150	ANGPTL1	O95841	9068
OID01151	APLP1	P51693	333
OID01152	ADGRG2	Q8IZP9	10149
OID01153	TYMP	P19971	1890
OID01154	GRAP2	O75791	9402
OID01155	LILRA5	A6NI73	353514
OID01156	ALDH1A1	P00352	216
OID01157	CD79B	P40259	974
OID01159	ANXA11	P50995	311
OID01160	SIGLEC7	Q9Y286	27036
OID01161	ITGB7	P26010	3695
OID01162	QDPR	P09417	5860
OID01163	SNAP23	O00161	8773
OID01164	APEX1	P27695	328
OID01165	ENTPD5	O75356	957
OID01166	CLSTN2	Q9H4D0	64084
OID01168	CLUL1	Q15846	27098
OID01169	HDGF	P51858	3068
OID01170	CHRDL2	Q6WN34	25884
OID01171	CTSH	P09668	1512
OID01172	NOMO1	Q15155	23420
OID01174	SOST	Q9BQB4	50964
OID01175	FAM3C	Q92520	10447
OID01176	TXNDC5	Q8NBS9	81567
OID01177	PPP1R2	P41236	5504
OID01178	DPP7	Q9UHL4	29952
OID01179	LRP11	Q86VZ4	84918
OID01180	ADGRE2	Q9UHX3	30817
OID01181	ENPP7	Q6UWV6	339221
OID01182	SSC4D	Q8WTU2	136853
OID01183	MCFD2	Q8NI22	90411
OID01184	REG4	Q9BYZ8	83998
OID01185	SUMF2	Q8NBJ7	25870
OID01186	CANT1	Q8WVQ1	124583
OID01187	CD1C	P29017	911
OID01188	GAL	P22466	51083
OID01189	CDH2	P19022	1000
OID01190	TYRO3	Q06418	7301
OID01191	CRKL	P46109	1399
OID01192	IGFBPL1	Q8WX77	347252
OID01193	RTN4R	Q9BZR6	65078
OID01194	VCAN	P13611	1462
OID01195	FBP1	P09467	2203
OID01196	TSHB	P01222	7252
OID01197	BAG6	P46379	7917
OID01198	NECTIN2	Q92692	5819
OID01199	ARG1	P05089	383
OID01200	USP8	P40818	9101
OID01202	SDC4	P31431	6385
OID01203	PAG1	Q9NWQ8	55824
OID01204	KYAT1	Q16773	883
OID01206	NPDC1	Q9NQX5	56654
OID01207	METRNL	Q641Q3	284207
OID01208	MEP1B	Q16820	4225
OID01209	ROR1	Q01973	4919
OID01211	RNASE3	P12724	6037
OID00287	NMNAT1	Q9HAN9	64802
OID00288	NRP2	O60462	8828
OID00290	CADM3	Q8N126	57863
OID00292	UNC5C	O95185	8633
OID00293	VWC2	Q2TAL6	375567
OID00294	Siglec-9	Q9Y336	27180
OID00295	CLM-6	Q08708	10871
OID00296	EZR	P15311	7430
OID00297	SMOC2	Q9H3U7	64094
OID00298	NBL1	P41271	4681
OID00299	EFNA4	P52798	1945
OID00300	SCARB2	Q14108	950
OID00301	NCAN	O14594	1463
OID00302	PRTG	Q2VWP7	283659
OID00303	ROBO2	Q9HCK4	6092
OID00304	CRTAM	O95727	56253
OID00305	RGMA	Q96B86	56963
OID00306	PLXNB3	Q9ULL4	5365
OID00307	CPA2	P48052	1358
OID00308	CD38	P28907	952
OID00309	SMPD1	P17405	6609
OID00310	MSR1	P21757	4481
OID00311	Alpha-2-MRAP	P30533	4043
OID00312	sFRP-3	Q92765	2487
OID00313	EPHB6	O15197	2051
OID00314	RGMB	Q6NW40	285704
OID00315	SIGLEC1	Q9BZZ2	6614
OID00316	CNTN5	O94779	53942
OID00317	ADAM 22	Q9P0K1	53616
OID00318	CLEC1B	Q9P126	51266
OID00319	ADAM 23	O75077	8745
OID00320	MATN3	O15232	4148
OID00321	RSPO1	Q2MKA7	284654
OID00322	HAGH	Q16775	3029
OID00323	LXN	Q9BS40	56925
OID00324	gal-8	O00214	3964
OID00325	BCAN	Q96GW7	63827
OID00326	LAYN	Q6UX15	143903
OID00327	NEP	P08473	4311
OID00328	GDF-8	O14793	2660
OID00329	THY 1	P04216	7070
OID00330	WFIKKN1	Q96NZ8	117166
OID00331	TMPRSS5	Q9H3S3	80975
OID00332	CDH3	P22223	1001
OID00333	GFR-alpha-1	P56159	2674
OID00334	GM-CSF-R-alpha	P15509	1438
OID00336	SCARA5	Q6ZMJ2	286133
OID00337	CD200	P41217	4345
OID00338	NTRK2	Q16620	4915
OID00339	GZMA	P12544	3001
OID00340	G-CSF	P09919	1440
OID00341	DRAXIN	Q8NBI3	374946
OID00342	SCARF2	Q96GP6	91179
OID00343	GDNFR-alpha-3	O60609	2676
OID00344	PVR	P15151	5817
OID00345	TNFRSF12A	Q9NP84	51330
OID00346	SKR3	P37023	94
OID00347	FLRT2	O43155	23768
OID00348	CPM	P14384	1368
OID00349	CLEC10A	Q8IUN9	10462
OID00350	GCP5	P78333	2262
OID00351	BMP-4	P12644	652
OID00352	FcRL2	Q96LA5	79368
OID00353	MDGA1	Q8NFP4	266727
OID00354	IL-5R-alpha	Q01344	3568
OID00355	PDGF-R-alpha	P16234	5156
OID00356	CTSC	P53634	1075
OID00357	CDH6	P55285	1004
OID00358	DDR1	Q08345	780
OID00359	JAM-B	P57087	58494
OID00360	CTSS	P25774	1520
OID00361	N-CDase	Q9NR71	56624
OID00362	NAAA	Q02083	27163
OID00363	N2DL-2	Q9BZM5	80328
OID00364	PLXNB1	O43157	5364
OID00365	TNFRSF21	O75509	27242
OID00366	CLM-1	Q8TDQ1	146722
OID00367	SPOCK1	Q08629	6695
OID00368	IL12	P29460,P29459
OID00369	Dkk-4	Q9UBT3	27121
OID00370	EDA2R	Q9HAV5	60401
OID00371	LAT	O43561	27040
OID00372	NTRK3	Q16288	4916
OID00373	LAIR-2	Q6ISS4	3904
OID00374	MANF	P55145	7873
OID00375	TN-R	Q92752	7143
OID00376	CD200R1	Q8TD46	131450
OID00377	Nr-CAM	Q92823	4897
OID00378	KYNU	Q16719	8942
OID00655	TXLNA	P40222	200081
OID00657	CPE	P16870	1363
OID00658	KLK13	Q9UKR3	26085
OID00659	CEACAM1	P13688	634
OID00660	MSLN	Q13421	10232
OID00661	TNFSF13	O75888	8741
OID00662	EGF	P01133	1950
OID00663	TNFRSF6B	O95407	8771
OID00664	SYND1	P18827	6382
OID00665	TGFR-2	P37173	7048
OID00667	CD48	P09326	962
OID00668	SCAMP3	O14828	10067
OID00669	LY9	Q9HBG7	4063
OID00670	IFN-gamma-R1	P15260	3459
OID00671	ITGAV	P06756	3685
OID00673	hK11	Q9UBX7	11012
OID00674	GPC1	P35052	2817
OID00675	TFPI-2	P48307	7980
OID00676	hK8	O60259	11202
OID00677	VEGFR-2	P35968	3791
OID00678	LYPD3	O95274	27076
OID00679	PODXL	O00592	5420
OID00680	S100A4	P26447	6275
OID00681	IGF1R	P08069	3480
OID00682	ERBB2	P04626	2064
OID00683	ERBB3	P21860	2065
OID00685	SPARC	P09486	6678
OID00686	GZMH	P20718	2999
OID00688	FURIN	P09958	5045
OID00689	CYR61	O00622	3491
OID00690	hK14	Q9P0G3	43847
OID00691	FADD	Q13158	8772
OID00692	MetAP 2	P50579	10988
OID00693	PVRL4	Q96NY8	81607
OID00694	FASLG	P48023	356
OID00695	EPHA2	P29317	1969
OID00696	ITGB5	P18084	3693
OID00697	Gal-1	P09382	3956
OID00698	SEZ6L	Q9BYH1	23544
OID00749	GPNMB	Q14956	10457
OID00700	CAIX	Q16790	768
OID00701	MIA	Q16674	8190
OID00702	CTSV	O60911	1515
OID00703	CD27	P26842	939
OID00704	XPNPEP2	O43895	7512
OID00705	ERBB4	Q15303	2066
OID00707	ADAM 8	P78325	101
OID00708	5'-NT	P21589	4907
OID00709	DKN1A	P38936	1026
OID00710	DLL1	O00548	28514
OID00711	MK	P21741	4192
OID00712	ABL1	P00519	25
OID00713	FGF-BP1	Q14512	9982
OID00714	TLR3	O15455	7098
OID00715	LYN	P07948	4067
OID00716	RET	P07949	5979
OID00717	VIM	P08670	7431
OID00718	TNFRSF19	Q9NS68	55504
OID00719	CRNN	Q9UBG3	49860
OID00720	TCL1A	P56279	8115
OID00721	CD160	O95971	11126
OID00722	TNFRSF4	P43489	7293
OID00723	MIC-A/B	Q29983,Q29980
OID00724	WISP-1	O95388	8840
OID00725	CXL17	Q6UXB2	284340
OID00726	PPY	P01298	5539
OID00727	S100A11	P31949	6282
OID00729	ESM-1	Q9NQ30	11082
OID00730	CD207	Q9UJ71	50489
OID00731	ICOSLG	O75144	23308
OID00732	WFDC2	Q14508	10406
OID00733	CXCL13	O43927	10563
OID00734	MAD homolog 5	Q99717	4090
OID00735	ADAM-TS 15	Q8TE58	170689
OID00736	CD70	P32970	970
OID00737	RSPO3	Q9BXY4	84870
OID00738	FR-gamma	P41439	2352
OID00739	CEACAM5	P06731	1048
OID00740	VEGFR-3	P35916	2324
OID00741	MUC-16	Q8WXI7	94025
OID00742	WIF-1	Q9Y5W5	11197
OID00743	GZMB	P10144	3002
OID00744	FCRLB	Q6BAA4	127943
OID00745	ANXA1	P04083	301
OID00746	FR-alpha	P15328	2348
OID01029	DSG4	Q86SJ6	147409
OID01030	LRP1	Q07954	4035
OID01031	CLEC1A	Q8NC01	51267
OID01032	PXN	P49023	5829
OID01033	SMAD1	Q15797	4086
OID01034	ALDH3A1	P30838	218
OID01035	CSNK1D	P48730	1453
OID01036	TOP2B	Q02880	7155
OID01037	AMN	Q9BXJ7	81693
OID01493	PGF	P49763-3
OID01039	MVK	Q03426	4598
OID01040	ADGRG1	Q9Y653	9289
OID01041	TIGAR	Q9NQ88	57103
OID01042	ENAH	Q8N8S7	55740
OID01043	EPO	P01588	2056
OID01044	PDGFC	Q9NRA1	56034
OID01045	AGR2	O95994	10551
OID01046	PRKAB1	Q9Y478	5564
OID01047	DPP6	P42658	1804
OID01048	AIFM1	O95831	9131
OID01049	BAMBI	Q13145	25805
OID01050	CAPG	P40121	822
OID01051	BID	P55957	637
OID01052	NUCB2	P80303	4925
OID01054	TNNI3	P19429	7137
OID01055	CES2	O00748	8824
OID01056	INPPL1	O15357	3636
OID01058	ST3GAL1	Q11201	6482
OID01059	FES	P07332	2242
OID01060	VEGFC	P49767	7424
OID01061	CA14	Q9ULX7	23632
OID01062	RCOR1	Q9UKL0	23186
OID01063	LTA4H	P09960	4048
OID01064	EDIL3	O43854	10085
OID01065	FOXO1	Q12778	2308
OID01066	CA12	O43570	771
OID01067	PLIN1	O60240	5346
OID01068	PRKRA	O75569	8575
OID01070	YES1	P07947	7525
OID01071	ENTPD2	Q9Y5L3	954
OID01074	LAT2	Q9GZY6	7462
OID01076	STX8	Q9UNK0	9482
OID01077	ERBB2IP	Q96RT1	55914
OID01079	MAEA	Q7L5Y9	10296
OID01080	GALNT10	Q86SR1	55568
OID01081	BTC	P35070	685
OID01082	PON2	Q15165	5445
OID01083	MAGED1	Q9Y5V3	9500
OID01084	NPPC	P23582	4880
OID01085	BANK1	Q8NDB2	55024
OID01087	NBN	O60934	4683
OID01090	MAP4K5	Q9Y4K4	11183
OID01091	ITGB1BP1	O14713	9270
OID01093	RARRES1	P49788	5918
OID01094	RASSF2	P50749	9770
OID01095	CALCA	P01258	796
OID01096	CRH	P06850	1392
OID01098	PDCD1	Q15116	5133
OID01099	PTN	P21246	5764
OID01100	SERPINA9	Q86WD7	327657
OID01101	ATP6AP2	O75787	10159
OID01102	NCF2	P19878	4688
OID01103	FGR	P09769	2268
OID01104	PSMA1	P25786	5682
OID01105	HPGDS	O60760	27306
OID01106	STXBP3	O00186	6814
OID01107	FKBP1B	P68106	2281
OID01108	CNTN2	Q02246	6900
OID01109	WAS	P42768	7454
OID01110	PTPRJ	Q12913	5795
OID01111	RRM2B	Q7LG56	50484
OID01112	PTK7	Q13308	5754
OID01113	PVALB	P20472	5816
OID01114	EGFL7	Q9UHF1	51162
OID01115	FABP9	Q0Z7S8	646480
OID01116	TMPRSS15	P98073	5651
OID01117	LHB	P01229	3972
OID01118	FOSB	P53539	2354
OID00391,OID01309	TNFRSF10A	O00220	8797
OID00571,OID00479	OPG	O00300	4982
OID00468,OID01319	VEGFD	O43915	2277
OID01322,OID01089	ENTPD6	O75354	955
OID00631,OID00481	uPA	P00749	5328
OID00503,OID00687	TGF-alpha	P01135	7039
OID00519,OID00335	Beta-NGF	P01138	4803
OID00390,OID00947,OID00482,OID00666	IL6	P05231	3569
OID00404,OID00496	CXCL1	P09341	2919
OID00440,OID00532	CCL3	P10147	6348
OID00576,OID00484	MCP-1	P13500	6347
OID00522,OID00706	HGF	P14210	3082
OID01009,OID00728	AREG	P15514	374
OID00472,OID00656	VEGFA	P15692	7422
OID00408,OID00500,OID00684	SCF	P21583	4254
OID00993,OID00528	IL10	P22301	3586
OID00475,OID00291	GDNF	P39905	2668
OID00488,OID00672	TRAIL	P50591	8743
OID00970,OID00505	CCL11	P51671	6356
OID01350,OID00939	ZBTB16	Q05516	7704
OID00409,OID00501	IL18	Q14116	3606
OID00426,OID01075	KIM1	Q96D42	26762
OID01376,OID01005	DCBLD2	Q96PD2	131566
OID00386,OID01380	BOC	Q9BWV1	91653
OID00415,OID00507	FGF-23	Q9GZV9	8074
OID00410,OID01387,OID00512	FGF-21	Q9NSA1	26291

## Sheet: Table S2 - SSc-Cont (PBC)
Probe_Id	logFC	P.Value	GeneSymbol	Description	UhlenCellTypeLineage
ILMN_2148944	0.518144	2.30728e-06	ADCY4	adenylate cyclase 4	basophil
ILMN_1772713	-0.436896	3.92135e-06	BMS1	BMS1 ribosome biogenesis factor
ILMN_1795719	-0.360655	5.07587e-06	RPA1	replication protein A1
ILMN_1787461	-0.573579	9.80384e-06	RUNX3	RUNX family transcription factor 3
ILMN_2103919	-0.573793	1.04243e-05	LRFN3	leucine rich repeat and fibronectin type III domain containing 3	T-cells
ILMN_1811615	-0.309993	1.57017e-05	COPA	COPI coat complex subunit alpha
ILMN_1752213	0.37057	1.73297e-05	TMEM60	transmembrane protein 60
ILMN_1760509	-0.735797	2.37798e-05	EOMES	eomesodermin	gdTCR,MAIT T-cell,memory CD8 T-cell,naive CD8 T-cell,NK-cell
ILMN_1744068	-0.344384	2.91432e-05	ELP3	elongator acetyltransferase complex subunit 3
ILMN_1788017	0.424985	3.55445e-05	HSH2D	hematopoietic SH2 domain containing	basophil
ILMN_1804935	0.554257	3.84479e-05	VNN3	vanin 3	neutrophil
ILMN_1689953	-0.468358	4.61658e-05	CD81	CD81 molecule	memory B-cell,naive B-cell
ILMN_1737585	-0.462119	4.83829e-05	VARS2	valyl-tRNA synthetase 2, mitochondrial
ILMN_1686871	-0.469982	5.03968e-05	PARP1	poly(ADP-ribose) polymerase 1
ILMN_1690268	-0.404183	5.21161e-05	HNRNPUL1	heterogeneous nuclear ribonucleoprotein U like 1
ILMN_1786211	-0.266757	5.32792e-05	HERC1	HECT and RLD domain containing E3 ubiquitin protein ligase family member 1
ILMN_1729976	-0.324177	5.47992e-05	CHAMP1	chromosome alignment maintaining phosphoprotein 1
ILMN_1715635	0.369802	6.23466e-05	ATP6V0E1	ATPase H+ transporting V0 subunit e1
ILMN_3245476	-0.427087	6.58122e-05	PHRF1	PHD and ring finger domains 1
ILMN_1756439	-0.478164	6.65965e-05	SCRN1	secernin 1
ILMN_2124386	0.359271	7.27625e-05	RGL2	ral guanine nucleotide dissociation stimulator like 2	neutrophil
ILMN_1785857	0.254325	7.28388e-05	ISY1	ISY1 splicing factor homolog
ILMN_2333319	-0.32704	8.31292e-05	PTBP1	polypyrimidine tract binding protein 1
ILMN_1800787	-0.411093	8.93944e-05	RFTN1	raftlin, lipid raft linker 1
ILMN_1738383	-0.339553	9.49034e-05	EEF2	eukaryotic translation elongation factor 2
ILMN_1738677	-0.421951	9.82216e-05	PRPF8	pre-mRNA processing factor 8
ILMN_1775522	-0.504969	0.000102191	MAGED1	MAGE family member D1
ILMN_1738681	-0.412307	0.000116325	NUP62	nucleoporin 62
ILMN_3220934	0.408451	0.000118244	MIR4435-2HG	MIR4435-2 host gene
ILMN_1763875	-0.374983	0.000123242	ABCF1	ATP binding cassette subfamily F member 1
ILMN_1674236	-0.441963	0.000131777	HSPB1	heat shock protein family B (small) member 1
ILMN_1668369	-0.283026	0.000137602	CDC37	cell division cycle 37, HSP90 cochaperone
ILMN_1751120	0.54639	0.000140053	H4C8	H4 clustered histone 8	eosinophil,neutrophil
ILMN_1793287	-0.321282	0.000142347	DEXI	Dexi homolog
ILMN_1718621	-0.320387	0.000149117	TSPAN32	tetraspanin 32
ILMN_1703524	-0.311886	0.000157258	SRP68	signal recognition particle 68
ILMN_1757343	-0.32355	0.000162917	PABPC4	poly(A) binding protein cytoplasmic 4
ILMN_2101885	-0.32504	0.000182788	TUBB	tubulin beta class I
ILMN_1699545	-0.344046	0.000186219	PCSK7	proprotein convertase subtilisin/kexin type 7
ILMN_1666049	0.389237	0.000207564	NUP214	nucleoporin 214	classical monocyte,neutrophil
ILMN_3240900	0.680286	0.000213207	LOC100129603	uncharacterized LOC100129603
ILMN_1745385	-0.356479	0.000217399	HNRNPM	heterogeneous nuclear ribonucleoprotein M
ILMN_1677200	-0.393703	0.000221968	CYFIP2	cytoplasmic FMR1 interacting protein 2
ILMN_1775937	-0.352505	0.000236248	DDB1	damage specific DNA binding protein 1
ILMN_2342579	-0.503419	0.000238259	IL7R	interleukin 7 receptor	gdTCR,MAIT T-cell,memory CD4 T-cell,memory CD8 T-cell,naive CD4 T-cell,naive CD8 T-cell,NK-cell
ILMN_2069446	-0.336693	0.000239028	SAFB2	scaffold attachment factor B2
ILMN_1751400	-0.405737	0.000240855	SKAP1	src kinase associated phosphoprotein 1
ILMN_1801307	0.613612	0.00024107	TNFSF10	TNF superfamily member 10	basophil,classical monocyte,intermediate monocyte,neutrophil,non-classical monocyte
ILMN_2319000	-0.52364	0.000245954	MATK	megakaryocyte-associated tyrosine kinase	gdTCR,NK-cell
ILMN_3240222	-0.517025	0.000249201	PRAG1	PEAK1 related, kinase-activating pseudokinase 1
ILMN_2341793	-0.296374	0.000253885	CCT7	chaperonin containing TCP1 subunit 7
ILMN_3240740	-0.298015	0.00025983	EIF3L	eukaryotic translation initiation factor 3 subunit L
ILMN_1764362	-0.304998	0.000264914	LYAR	Ly1 antibody reactive
ILMN_3181538	0.484692	0.000270165	C10orf105	chromosome 10 open reading frame 105	intermediate monocyte,myeloid DC,non-classical monocyte
ILMN_1662364	-0.357632	0.00027128	AARS1	alanyl-tRNA synthetase 1
ILMN_1769118	-0.348431	0.00028338	SEPTIN9	septin 9
ILMN_1746436	0.506874	0.000306279	HCG27	HLA complex group 27
ILMN_2222880	-0.335589	0.000308355	SLC25A42	solute carrier family 25 member 42	gdTCR,MAIT T-cell,memory B-cell,memory CD4 T-cell,memory CD8 T-cell,naive B-cell,naive CD4 T-cell,naive CD8 T-cell,NK-cell,T-reg
ILMN_1755974	-0.416102	0.000318756	ALDOC	aldolase, fructose-bisphosphate C
ILMN_1804812	-0.370665	0.000328257	ANAPC1	anaphase promoting complex subunit 1
ILMN_1730019	-0.315766	0.000334238	BRD1	bromodomain containing 1
ILMN_1776993	-0.272376	0.000343595	COG2	component of oligomeric golgi complex 2
ILMN_1780898	-0.389354	0.00034671	PRKCH	protein kinase C eta	gdTCR,MAIT T-cell,memory CD4 T-cell,memory CD8 T-cell,naive CD4 T-cell,naive CD8 T-cell,NK-cell,T-reg
ILMN_1795285	-0.364928	0.000358194	JADE2	jade family PHD finger 2
ILMN_1814173	-0.37247	0.000358332	SMARCA4	SWI/SNF related, matrix associated, actin dependent regulator of chromatin, subfamily a, member 4
ILMN_1669484	-0.339904	0.000361238	WDR6	WD repeat domain 6
ILMN_1761159	-0.401858	0.000380643	ESYT1	extended synaptotagmin 1
ILMN_2066858	0.420807	0.000380986	TNFSF13B	TNF superfamily member 13b	neutrophil
ILMN_1745262	0.442774	0.000386824	REM2	RRAD and GEM like GTPase 2	neutrophil
ILMN_2097793	-0.34355	0.000396013	ZBTB4	zinc finger and BTB domain containing 4
ILMN_1782829	-0.376277	0.000396333	BICRA	BRD4 interacting chromatin remodeling complex associated protein
ILMN_1755843	0.502785	0.00040197	SLC26A8	solute carrier family 26 member 8	neutrophil
ILMN_1733799	0.299484	0.000407692	MCRIP1	MAPK regulated corepressor interacting protein 1
ILMN_1656287	-0.496043	0.000432712	SPOCK2	SPARC (osteonectin), cwcv and kazal like domains proteoglycan 2	gdTCR,MAIT T-cell,memory CD4 T-cell,memory CD8 T-cell,naive CD4 T-cell,naive CD8 T-cell,T-reg
ILMN_1662130	-0.408493	0.000435793	POM121C	POM121 transmembrane nucleoporin C
ILMN_2166506	-0.371894	0.000444806	XRCC6	X-ray repair cross complementing 6
ILMN_1684349	-0.582004	0.000451857	IL2RB	interleukin 2 receptor subunit beta	gdTCR,NK-cell
ILMN_3235808	-0.405308	0.000457078	POM121C	POM121 transmembrane nucleoporin C

## Sheet: Table S3 - SSc-Cont (cell type)
ID	NGenes	Direction	PValue	FDR
neutrophil	394	Up	1.00477e-16	1.70812e-15
naive CD8 T-cell	3	Down	0.00277439	0.0235823
naive CD4 T-cell	18	Down	0.00466747	0.026449

## Sheet: Table S4 - skin MsigDB hallmark
ID	Size	Direction	PValue	FDR	Description
M5930	140	Up	1.96058e-10	9.80289e-09	HALLMARK_EPITHELIAL_MESENCHYMAL_TRANSITION
M5911	71	Up	2.31833e-09	5.79583e-08	HALLMARK_INTERFERON_ALPHA_RESPONSE
M5913	126	Up	1.05457e-07	1.75762e-06	HALLMARK_INTERFERON_GAMMA_RESPONSE
M5915	134	Up	2.609e-06	3.26125e-05	HALLMARK_APICAL_JUNCTION
M5909	111	Up	8.20109e-06	8.20109e-05	HALLMARK_MYOGENESIS
M5916	27	Up	0.000183911	0.00153259	HALLMARK_APICAL_SURFACE
M5926	189	Down	0.0026599	0.0189993	HALLMARK_MYC_TARGETS_V1
M5944	26	Up	0.00493735	0.0308584	HALLMARK_ANGIOGENESIS

## Sheet: Table S5 - SSc-Cont (serum)
OID	Assay	Uniprot.ID	Fold-Change	P.Value	adj.P.Val	Category
OID00595	GDF-15	Q99988	1.86906	5.19391e-09	4.73165e-06	Cytokines
OID01363	FAM19A5	Q7Z5A7	-1.5501	2.5485e-07	7.73894e-05	Cytokines
OID01427	CCL21	O00585	1.48341	1.91553e-05	0.00187545	Cytokines
OID00513	CCL19	Q99731	1.76396	0.000876735	0.0232035	Cytokines
OID00474	MCP-3	P80098	1.79717	0.00163667	0.032586	Cytokines
OID00390,OID00947,OID00482,OID00666	IL6	P05231	1.75908	0.00166276	0.032586	Cytokines
OID00733	CXCL13	O43927	1.53	0.00215071	0.0376789	Cytokines
OID00552	CX3CL1	P78423	1.27017	0.00233402	0.0380935	Cytokines
OID00504	MCP-4	Q99616	1.35404	0.00264071	0.0407578	Cytokines
OID01475	NOV	P48745	1.89359	5.34551e-07	9.73951e-05	ECM protein
OID01304	CRTAC1	Q9NQ79	-1.36107	0.00121812	0.0284541	ECM protein
OID00582	PLC	P98160	1.19053	0.00268437	0.0407578	ECM protein
OID01330	COL4A1	P02462	1.57398	0.00360382	0.0482806	ECM protein
OID01261	CA4	P22748	-1.26847	0.000129443	0.00786151	Enzymes
OID01320	HS6ST1	O60243	-1.22914	0.000735991	0.0223018	Enzymes
OID00702	CTSV	O60911	-1.37706	0.00107117	0.0271064	Enzymes
OID00611	AP-N	P15144	-1.2513	0.00115953	0.0277982	Enzymes
OID00361	N-CDase	Q9NR71	-1.4526	0.00137347	0.0308452	Enzymes
OID01066	CA12	O43570	-1.19791	0.00170067	0.032586	Enzymes
OID01061	CA14	Q9ULX7	-1.23274	0.00171694	0.032586	Enzymes
OID01466	B4GAT1	O43505	-1.15859	0.00287774	0.0409629	Enzymes
OID01105	HPGDS	O60760	-1.27733	0.00366717	0.0484173	Enzymes
OID00683	ERBB3	P21860	-1.24318	1.52876e-05	0.00187545	Growth factor receptors
OID00338	NTRK2	Q16620	-1.23814	9.70964e-05	0.0063182	Growth factor receptors
OID00637	EGFR	P00533	-1.23938	0.000222084	0.0119011	Growth factor receptors
OID00355	PDGF-R-alpha	P16234	-1.21854	0.000345549	0.0149903	Growth factor receptors
OID00682	ERBB2	P04626	-1.22881	0.000784333	0.022329	Growth factor receptors
OID01213	DNER	Q8NFT8	-1.25509	0.00110133	0.0271166	Growth factor receptors
OID00677	VEGFR-2	P35968	-1.20777	0.00194471	0.0354325	Growth factor receptors
OID00384	PGF	P49763	1.2284	0.000463916	0.0176095	Growth factors
OID01493	PGF	P49763-3	1.18238	0.00234624	0.0380935	Growth factors
OID00671	ITGAV	P06756	-1.19209	0.000686237	0.0223018	Integrins
OID01451	CLEC14A	Q86T13	1.41405	7.7552e-05	0.00543461	Lectins
OID00730	CD207	Q9UJ71	-1.25604	0.000498364	0.0177095	Lectins
OID00639	CD93	Q9NPY3	1.28534	0.00145359	0.0315291	Lectins
OID00326	LAYN	Q6UX15	1.45114	1.93481e-05	0.00187545	Others
OID01268	THBS4	P35443	1.98164	2.05868e-05	0.00187545	Others
OID00732	WFDC2	Q14508	1.34668	4.89554e-05	0.0040544	Others
OID00608	PSP-D	P35247	1.71919	6.66455e-05	0.0050595	Others
OID01264	IGFBP6	P24592	-1.31884	0.000157426	0.00896347	Others
OID00336	SCARA5	Q6ZMJ2	-1.27277	0.000272337	0.0137833	Others
OID01279	TGFBR3	Q03167	-1.21086	0.000316322	0.0149903	Others
OID00488,OID00672	TRAIL	P50591	-1.27793	0.00034298	0.0149903	Others
OID01478	XG	P55808	-1.38575	0.000398503	0.0158581	Others
OID00395	PAR-1	P25116	1.18183	0.00040037	0.0158581	Others
OID01174	SOST	Q9BQB4	-1.34976	0.000505432	0.0177095	Others
OID00363	N2DL-2	Q9BZM5	1.38734	0.000643527	0.0217131	Others
OID01115	FABP9	Q0Z7S8	-1.24268	0.000751877	0.0223018	Others
OID00716	RET	P07949	-1.35742	0.000758898	0.0223018	Others
OID01265	TNC	P24821	1.32844	0.000891463	0.0232035	Others
OID01176	TXNDC5	Q8NBS9	1.17775	0.00138821	0.0308452	Others
OID00610	Ep-CAM	P16422	-1.84607	0.00158797	0.032586	Others
OID01113	PVALB	P20472	2.59669	0.00166152	0.032586	Others
OID00342	SCARF2	Q96GP6	1.23753	0.00180323	0.0335253	Others
OID00305	RGMA	Q96B86	-1.25904	0.0022758	0.0380935	Others
OID01152	ADGRG2	Q8IZP9	-1.22527	0.00236175	0.0380935	Others
OID00695	EPHA2	P29317	1.19035	0.00238346	0.0380935	Others
OID01437	CST6	Q15828	-1.32602	0.00242797	0.0381358	Others
OID01266	DPP4	P27487	-1.2989	0.00279793	0.0407985	Others
OID01486	FCER2	P06734	1.33734	0.00280254	0.0407985	Others
OID00660	MSLN	Q13421	1.48613	0.00282141	0.0407985	Others
OID00344	PVR	P15151	-1.22407	0.0030228	0.0423657	Others
OID01015	LAMP3	Q9UQV4	1.46717	0.00319687	0.0441264	Others
OID01285	MFAP5	Q13361	-1.15832	0.00346346	0.0470927	Others
OID00722	TNFRSF4	P43489	1.83434	7.40674e-08	3.37377e-05	TNF receptor superfamily
OID00396	TRAIL-R2	O14763	1.52768	4.30154e-07	9.73951e-05	TNF receptor superfamily
OID00370	EDA2R	Q9HAV5	1.5688	1.82933e-05	0.00187545	TNF receptor superfamily
OID00365	TNFRSF21	O75509	-1.15666	0.00205266	0.0366661	TNF receptor superfamily
OID00967	KRT19	P08727	1.75015	0.00081937	0.0226196	Tumor marker
OID00659	CEACAM1	P13688	-1.21848	0.00375066	0.0488122	Tumor marker

## Sheet: Table S6 - expanded S5 (p<0.05)
OID	Assay	Uniprot.ID	Fold.Change	P.Value	adj.P.Val	FDR<0.05
OID00595	GDF-15	Q99988	1.86906	5.19391e-09	4.73165e-06	yes
OID00722	TNFRSF4	P43489	1.83434	7.40674e-08	3.37377e-05	yes
OID01363	FAM19A5	Q7Z5A7	-1.5501	2.5485e-07	7.73894e-05	yes
OID00396	TRAIL-R2	O14763	1.52768	4.30154e-07	9.73951e-05	yes
OID01475	NOV	P48745	1.89359	5.34551e-07	9.73951e-05	yes
OID00683	ERBB3	P21860	-1.24318	1.52876e-05	0.00187545	yes
OID00370	EDA2R	Q9HAV5	1.5688	1.82933e-05	0.00187545	yes
OID01427	CCL21	O00585	1.48341	1.91553e-05	0.00187545	yes
OID00326	LAYN	Q6UX15	1.45114	1.93481e-05	0.00187545	yes
OID01268	THBS4	P35443	1.98164	2.05868e-05	0.00187545	yes
OID00732	WFDC2	Q14508	1.34668	4.89554e-05	0.0040544	yes
OID00608	PSP-D	P35247	1.71919	6.66455e-05	0.0050595	yes
OID01451	CLEC14A	Q86T13	1.41405	7.7552e-05	0.00543461	yes
OID00338	NTRK2	Q16620	-1.23814	9.70964e-05	0.0063182	yes
OID01261	CA4	P22748	-1.26847	0.000129443	0.00786151	yes
OID01264	IGFBP6	P24592	-1.31884	0.000157426	0.00896347	yes
OID00637	EGFR	P00533	-1.23938	0.000222084	0.0119011	yes
OID00336	SCARA5	Q6ZMJ2	-1.27277	0.000272337	0.0137833	yes
OID01279	TGFBR3	Q03167	-1.21086	0.000316322	0.0149903	yes
OID00488,OID00672	TRAIL	P50591	-1.27793	0.00034298	0.0149903	yes
OID00355	PDGF-R-alpha	P16234	-1.21854	0.000345549	0.0149903	yes
OID01478	XG	P55808	-1.38575	0.000398503	0.0158581	yes
OID00395	PAR-1	P25116	1.18183	0.00040037	0.0158581	yes
OID00384	PGF	P49763	1.2284	0.000463916	0.0176095	yes
OID00730	CD207	Q9UJ71	-1.25604	0.000498364	0.0177095	yes
OID01174	SOST	Q9BQB4	-1.34976	0.000505432	0.0177095	yes
OID00363	N2DL-2	Q9BZM5	1.38734	0.000643527	0.0217131	yes
OID00671	ITGAV	P06756	-1.19209	0.000686237	0.0223018	yes
OID01320	HS6ST1	O60243	-1.22914	0.000735991	0.0223018	yes
OID01115	FABP9	Q0Z7S8	-1.24268	0.000751877	0.0223018	yes
OID00716	RET	P07949	-1.35742	0.000758898	0.0223018	yes
OID00682	ERBB2	P04626	-1.22881	0.000784333	0.022329	yes
OID00967	KRT19	P08727	1.75015	0.00081937	0.0226196	yes
OID00513	CCL19	Q99731	1.76396	0.000876735	0.0232035	yes
OID01265	TNC	P24821	1.32844	0.000891463	0.0232035	yes
OID00702	CTSV	O60911	-1.37706	0.00107117	0.0271064	yes
OID01213	DNER	Q8NFT8	-1.25509	0.00110133	0.0271166	yes
OID00611	AP-N	P15144	-1.2513	0.00115953	0.0277982	yes
OID01304	CRTAC1	Q9NQ79	-1.36107	0.00121812	0.0284541	yes
OID00361	N-CDase	Q9NR71	-1.4526	0.00137347	0.0308452	yes
OID01176	TXNDC5	Q8NBS9	1.17775	0.00138821	0.0308452	yes
OID00639	CD93	Q9NPY3	1.28534	0.00145359	0.0315291	yes
OID00610	Ep-CAM	P16422	-1.84607	0.00158797	0.032586	yes
OID00474	MCP-3	P80098	1.79717	0.00163667	0.032586	yes
OID01113	PVALB	P20472	2.59669	0.00166152	0.032586	yes
OID00390,OID00947,OID00482,OID00666	IL6	P05231	1.75908	0.00166276	0.032586	yes
OID01066	CA12	O43570	-1.19791	0.00170067	0.032586	yes
OID01061	CA14	Q9ULX7	-1.23274	0.00171694	0.032586	yes
OID00342	SCARF2	Q96GP6	1.23753	0.00180323	0.0335253	yes
OID00677	VEGFR-2	P35968	-1.20777	0.00194471	0.0354325	yes
OID00365	TNFRSF21	O75509	-1.15666	0.00205266	0.0366661	yes
OID00733	CXCL13	O43927	1.53	0.00215071	0.0376789	yes
OID00305	RGMA	Q96B86	-1.25904	0.0022758	0.0380935	yes
OID00552	CX3CL1	P78423	1.27017	0.00233402	0.0380935	yes
OID01493	PGF	P49763-3	1.18238	0.00234624	0.0380935	yes
OID01152	ADGRG2	Q8IZP9	-1.22527	0.00236175	0.0380935	yes
OID00695	EPHA2	P29317	1.19035	0.00238346	0.0380935	yes
OID01437	CST6	Q15828	-1.32602	0.00242797	0.0381358	yes
OID00504	MCP-4	Q99616	1.35404	0.00264071	0.0407578	yes
OID00582	PLC	P98160	1.19053	0.00268437	0.0407578	yes
OID01266	DPP4	P27487	-1.2989	0.00279793	0.0407985	yes
OID01486	FCER2	P06734	1.33734	0.00280254	0.0407985	yes
OID00660	MSLN	Q13421	1.48613	0.00282141	0.0407985	yes
OID01466	B4GAT1	O43505	-1.15859	0.00287774	0.0409629	yes
OID00344	PVR	P15151	-1.22407	0.0030228	0.0423657	yes
OID01015	LAMP3	Q9UQV4	1.46717	0.00319687	0.0441264	yes
OID01285	MFAP5	Q13361	-1.15832	0.00346346	0.0470927	yes
OID01330	COL4A1	P02462	1.57398	0.00360382	0.0482806	yes
OID01105	HPGDS	O60760	-1.27733	0.00366717	0.0484173	yes
OID00659	CEACAM1	P13688	-1.21848	0.00375066	0.0488122	yes
OID01474	SCGB3A1	Q96QR1	1.47654	0.00433382	0.0556071	no
OID00480	LAP TGF-beta-1	P01137	-1.2367	0.00484315	0.0609367	no
OID00446	LPL	P06858	-1.30331	0.00492998	0.0609367	no
OID00499	CD6	Q8WWJ7	-1.30659	0.00494985	0.0609367	no
OID00535	CXCL10	P02778	1.48127	0.00571749	0.0686399	no
OID00938	PSIP1	O75475	1.40688	0.00572627	0.0686399	no
OID01291	TGFBI	Q15582	-1.20825	0.00591283	0.0699557	no
OID00714	TLR3	O15455	-1.36717	0.00619207	0.0719379	no
OID00651	vWF	P04275	1.33643	0.0062383	0.0719379	no
OID00676	hK8	O60259	-1.22375	0.00666145	0.0755881	no
OID00578	Gal-3	P17931	-1.17674	0.00677824	0.0755881	no
OID01355	ZBTB17	Q13105	1.23486	0.00680375	0.0755881	no
OID01281	EFEMP1	Q12805	1.19273	0.00695832	0.0763739	no
OID00990	MGMT	P16455	1.30053	0.00745884	0.0808929	no
OID00441	MMP7	P09237	1.21088	0.0076364	0.0818442	no
OID00431	PRELP	P51888	-1.14819	0.00806028	0.0853827	no
OID00657	CPE	P16870	-1.22443	0.00889595	0.0903517	no
OID00590	TFPI	P10646	-1.2199	0.00900686	0.0903517	no
OID00580	MEPE	Q9NQ76	-1.2492	0.00900765	0.0903517	no
OID00297	SMOC2	Q9H3U7	1.25457	0.00902063	0.0903517	no
OID00579	GRN	P28799	-1.15026	0.00903982	0.0903517	no
OID00553	TNFRSF9	Q07011	1.35523	0.00912444	0.0903517	no
OID01064	EDIL3	O43854	-1.13758	0.00938639	0.0919199	no
OID00451	FABP2	P12104	-1.5836	0.0094846	0.0919199	no
OID00645	RARRES2	Q99969	-1.16427	0.00969763	0.0927676	no
OID00398	TIE2	Q02763	-1.14428	0.00977573	0.0927676	no
OID01229	SERPINA5	P05154	-1.21297	0.010241	0.0961812	no
OID00586	CNTN1	Q12860	-1.17666	0.010708	0.099541	no
OID01274	COMP	P49747	1.27525	0.0113644	0.104576	no
OID00689	CYR61	O00622	1.19134	0.0116986	0.106234	no
OID01235	CA3	P07451	1.23776	0.0117779	0.106234	no
OID01251	CD46	P15529	1.11907	0.0120674	0.107778	no
OID00708	5'-NT	P21589	-1.27691	0.0122077	0.107973	no
OID01249	SELL	P14151	-1.18552	0.0125558	0.109984	no
OID01282	FAP	Q12884	1.18556	0.0127324	0.110469	no
OID00411	PIgR	P01833	-1.13106	0.0136347	0.116758	no
OID00405	LOX-1	P78380	-1.18742	0.0137136	0.116758	no
OID01202	SDC4	P31431	-1.23664	0.0141469	0.119331	no
OID01360	METAP1D	Q6UB28	1.18194	0.0143049	0.119519	no
OID00696	ITGB5	P18084	-1.132	0.0144315	0.119519	no
OID00477	CD244	Q9BZW8	-1.1553	0.0145914	0.119754	no
OID00385	ADAM-TS13	Q76LX8	-1.1463	0.0148979	0.121178	no
OID01461	SEMA7A	O75326	-1.1431	0.0153255	0.123553	no
OID00576,OID00484	MCP-1	P13500	1.26175	0.0156106	0.123897	no
OID01241	KIT	P10721	-1.19142	0.0156402	0.123897	no
OID00980	HSD11B1	P28845	-1.21441	0.0162019	0.127241	no
OID00357	CDH6	P55285	1.15324	0.0172089	0.132907	no
OID00746	FR-alpha	P15328	1.18894	0.0174528	0.132907	no
OID00471	IL8	P10145	1.80067	0.0174689	0.132907	no
OID01017	CLEC6A	Q6EIG7	1.2053	0.0175069	0.132907	no
OID01441	CDON	Q4KMG0	-1.16223	0.0178312	0.13425	no
OID00681	IGF1R	P08069	-1.09618	0.0181344	0.135414	no
OID00647	KLK6	Q92876	-1.17697	0.018306	0.135584	no
OID00626	Gal-4	P56470	-1.25541	0.0190201	0.137638	no
OID01059	FES	P07332	1.17108	0.0190449	0.137638	no
OID00709	DKN1A	P38936	1.27189	0.0192871	0.137638	no
OID00960	CDSN	Q15517	-1.25031	0.0193058	0.137638	no
OID00372	NTRK3	Q16288	-1.16465	0.0193388	0.137638	no
OID00701	MIA	Q16674	-1.14913	0.0200171	0.141361	no
OID00985	CKAP4	Q07065	1.20085	0.0202235	0.14172	no
OID00705	ERBB4	Q15303	-1.16844	0.0204961	0.142177	no
OID01157	CD79B	P40259	1.25277	0.0206008	0.142177	no
OID00661	TNFSF13	O75888	-1.13886	0.0207891	0.142398	no
OID00294	Siglec-9	Q9Y336	-1.20337	0.0209575	0.142479	no
OID01042	ENAH	Q8N8S7	1.19254	0.0212448	0.143363	no
OID00322	HAGH	Q16775	1.127	0.0216286	0.14488	no
OID00377	Nr-CAM	Q92823	-1.12553	0.0218746	0.145458	no
OID01029	DSG4	Q86SJ6	-1.39421	0.0220952	0.14586	no
OID00428	TM	P07204	-1.12978	0.0223921	0.146199	no
OID01141	SERPINB8	P50452	1.17596	0.0225602	0.146199	no
OID01299	CNDP1	Q96KN2	-1.3632	0.0226279	0.146199	no
OID00337	CD200	P41217	-1.14417	0.0228865	0.14628	no
OID00663	TNFRSF6B	O95407	1.27718	0.0229616	0.14628	no
OID01187	CD1C	P29017	-1.17352	0.0231929	0.146727	no
OID01181	ENPP7	Q6UWV6	-1.40976	0.02387	0.149969	no
OID01385	IL17RB	Q9NRM6	1.25827	0.024786	0.154079	no
OID01051	BID	P55957	1.40839	0.0249941	0.154079	no
OID01322,OID01089	ENTPD6	O75354	-1.10891	0.0251026	0.154079	no
OID01137	GLRX	P35754	1.12344	0.0252007	0.154079	no
OID00694	FASLG	P48023	-1.23039	0.02551	0.154931	no
OID00423	REN	P00797	1.46061	0.026098	0.157452	no
OID00704	XPNPEP2	O43895	-1.39621	0.0265971	0.159408	no
OID01228	PROC	P04070	-1.19816	0.0269801	0.160212	no
OID01054	TNNI3	P19429	1.68953	0.027083	0.160212	no
OID00609	PI3	P19957	-1.19518	0.0276676	0.162614	no
OID00307	CPA2	P48052	-1.24394	0.0283341	0.165464	no
OID00293	VWC2	Q2TAL6	-1.1935	0.0293065	0.168087	no
OID00621	OPN	P10451	1.22612	0.0293122	0.168087	no
OID01406	ITGB1	P05556	-1.13186	0.0295876	0.168087	no
OID01128	DDC	P20711	-1.30753	0.0296394	0.168087	no
OID01311	GFRA2	O00451	-1.09565	0.0299663	0.168087	no
OID00301	NCAN	O14594	-1.20967	0.0300339	0.168087	no
OID00983	SH2B3	Q9UQQ2	-1.2043	0.0302178	0.168087	no
OID00328	GDF-8	O14793	-1.30485	0.0302594	0.168087	no
OID01233	C2	P06681	-1.12736	0.0306424	0.169183	no
OID01018	DDX58	O95786	1.2844	0.0308522	0.169315	no
OID01050	CAPG	P40121	1.28041	0.0314089	0.171338	no
OID01347	PROK1	P58294	-1.31492	0.0316817	0.171798	no
OID00658	KLK13	Q9UKR3	-1.25565	0.0320025	0.17251	no
OID01198	NECTIN2	Q92692	1.12765	0.0323464	0.172846	no
OID01186	CANT1	Q8WVQ1	-1.09442	0.0324441	0.172846	no
OID00945	IRF9	Q00978	1.25224	0.03288	0.173927	no
OID00575	CSTB	P04080	1.17135	0.0331288	0.173927	no
OID00380	ANG-1	Q15389	-1.12806	0.0332199	0.173927	no
OID00570	IL2-RA	P01589	1.19022	0.0336271	0.175053	no
OID01491	CD209	Q9NNX6	-1.21121	0.0341891	0.176968	no
OID00325	BCAN	Q96GW7	-1.20074	0.0349369	0.179817	no
OID00533	Flt3L	P49771	-1.1865	0.0354735	0.181553	no
OID01160	SIGLEC7	Q9Y286	-1.11146	0.0358675	0.182543	no
OID01148	KLK10	O43240	-1.18975	0.0365676	0.185073	no
OID01100	SERPINA9	Q86WD7	1.46751	0.036814	0.18529	no
OID00978	PTH1R	Q03431	-1.21873	0.0379846	0.190132	no
OID01410	HAVCR2	Q8TDQ0	1.14801	0.0391673	0.193493	no
OID00438	PSGL-1	Q14242	-1.17235	0.0392528	0.193493	no
OID00622	CTSD	P07339	-1.14128	0.0394311	0.193493	no
OID01188	GAL	P22466	-1.33111	0.0395057	0.193493	no
OID00976	EIF4G1	Q04637	1.41433	0.0399081	0.194364	no
OID00674	GPC1	P35052	-1.14299	0.0402302	0.194364	no
OID01245	CDH1	P12830	-1.12692	0.0403236	0.194364	no
OID00585	TIMP4	Q99727	-1.21711	0.0407994	0.194743	no
OID00649	TNF-R1	P19438	1.11881	0.040991	0.194743	no
OID01487	LAMA4	Q16363	1.10238	0.0410435	0.194743	no
OID00606	TR-AP	P13686	-1.16913	0.0417223	0.196074	no
OID01374	KAZALD1	Q96I82	1.19883	0.0418275	0.196074	no
OID00348	CPM	P14384	-1.13631	0.0419811	0.196074	no
OID01009,OID00728	AREG	P15514	1.19262	0.0422659	0.196074	no
OID01481	SPINK5	Q9NQ38	-1.11462	0.0424003	0.196074	no
OID00349	CLEC10A	Q8IUN9	-1.20122	0.0432409	0.196414	no
OID00352	FcRL2	Q96LA5	-1.25001	0.0432499	0.196414	no
OID00737	RSPO3	Q9BXY4	-1.17514	0.0435016	0.196414	no
OID01046	PRKAB1	Q9Y478	1.14159	0.0436579	0.196414	no
OID01104	PSMA1	P25786	1.19997	0.0436674	0.196414	no
OID01153	TYMP	P19971	1.26375	0.0439623	0.196414	no
OID00957	TRIM5	Q9C035	1.15589	0.0443081	0.196414	no
OID01459	SCARF1	Q14162	1.18441	0.0445022	0.196414	no
OID01221	APOM	O95445	-1.16729	0.0445533	0.196414	no
OID01334	TACSTD2	P09758	-1.14109	0.0448309	0.196414	no
OID01353	GALNT2	Q10471	-1.11839	0.0448453	0.196414	no
OID01068	PRKRA	O75569	-1.16798	0.046636	0.203279	no
OID00567	TNF-R2	P20333	1.35198	0.0469146	0.20352	no
OID01217	NRP1	O14786	1.09733	0.0474154	0.203774	no
OID01484	PAMR1	Q6UXH9	-1.14371	0.0474205	0.203774	no
OID01118	FOSB	P53539	1.28544	0.0479811	0.205215	no
OID01117	LHB	P01229	1.26947	0.0483766	0.205939	no
OID00734	MAD homolog 5	Q99717	-1.16016	0.0490138	0.207615	no
OID00550	CASP-8	Q14790	1.21687	0.049424	0.207615	no
OID00749	GPNMB	Q14956	-1.10562	0.0494539	0.207615	no

## Sheet: Table S7 - MRSS serum (p<0.05)
OID	Assay	Uniprot.ID	rho	part.rho	P.Value	adj.P.Val	FDR<0.05
OID01268	THBS4	P35443	0.592399	0.580428	6.14534e-06	0.00366381	yes
OID01062	RCOR1	Q9UKL0	0.610683	0.657429	1.38566e-05	0.00366381	yes
OID00938	PSIP1	O75475	0.563096	0.546061	1.39611e-05	0.00366381	yes
OID01475	NOV	P48745	0.557678	0.541703	1.6087e-05	0.00366381	yes
OID00637	EGFR	P00533	-0.501206	-0.537197	0.000108864	0.019835	yes
OID01213	DNER	Q8NFT8	-0.397823	-0.43216	0.000163297	0.0247939	yes
OID01355	ZBTB17	Q13105	0.430907	0.420993	0.000215905	0.0280984	yes
OID00297	SMOC2	Q9H3U7	0.554703	0.510472	0.000340338	0.0313426	yes
OID00671	ITGAV	P06756	-0.490495	-0.465777	0.000371813	0.0313426	yes
OID01174	SOST	Q9BQB4	-0.378087	-0.458418	0.000404485	0.0313426	yes
OID01452	CA6	P23280	-0.419108	-0.476543	0.000451069	0.0313426	yes
OID00396	TRAIL-R2	O14763	0.500573	0.492792	0.000513732	0.0313426	yes
OID01152	ADGRG2	Q8IZP9	-0.562812	-0.544694	0.000564963	0.0313426	yes
OID00338	NTRK2	Q16620	-0.38508	-0.337324	0.000577592	0.0313426	yes
OID01442	CD177	Q8N6Q3	0.419096	0.473464	0.00060742	0.0313426	yes
OID01276	CCL18	P55774	0.398857	0.47729	0.000647765	0.0313426	yes
OID00652	PECAM-1	P16284	-0.20599	-0.31257	0.000681972	0.0313426	yes
OID00440,OID00532	CCL3	P10147	0.303551	0.312445	0.000723348	0.0313426	yes
OID00610	Ep-CAM	P16422	-0.447017	-0.438567	0.000724267	0.0313426	yes
OID00715	LYN	P07948	0.375886	0.454599	0.000779595	0.0313426	yes
OID00399	TF	P13726	-0.427181	-0.427438	0.000781151	0.0313426	yes
OID00626	Gal-4	P56470	-0.531239	-0.516073	0.000788368	0.0313426	yes
OID00619	PCSK9	Q8NBP7	-0.499352	-0.455882	0.000791305	0.0313426	yes
OID00627	IL-1RT2	P27930	-0.347934	-0.388487	0.000881206	0.0318956	yes
OID00326	LAYN	Q6UX15	0.406732	0.408022	0.000888889	0.0318956	yes
OID01042	ENAH	Q8N8S7	0.496633	0.499992	0.000910302	0.0318956	yes
OID00572	ALCAM	Q13740	-0.585756	-0.544785	0.000994899	0.0335686	yes
OID01047	DPP6	P42658	-0.453215	-0.440914	0.0010841	0.0352719	yes
OID00345	TNFRSF12A	Q9NP84	0.358852	0.445522	0.00112654	0.0353889	yes
OID00705	ERBB4	Q15303	-0.400019	-0.377782	0.00123844	0.0376073	yes
OID00468,OID01319	VEGFD	O43915	-0.47557	-0.451196	0.00135635	0.0398592	yes
OID00488,OID00672	TRAIL	P50591	-0.396506	-0.401337	0.00147844	0.0418341	yes
OID01473	CD58	P19256	-0.48093	-0.458496	0.00151539	0.0418341	yes
OID01264	IGFBP6	P24592	-0.496849	-0.498042	0.00156574	0.0419525	yes
OID01128	DDC	P20711	-0.379598	-0.372613	0.00170284	0.0443225	yes
OID01406	ITGB1	P05556	-0.411092	-0.361921	0.00175524	0.0444174	yes
OID00472,OID00656	VEGFA	P15692	0.385367	0.389131	0.00197049	0.0485167	yes
OID01493	PGF	P49763-3	0.451411	0.392287	0.00208957	0.0499783	yes
OID00328	GDF-8	O14793	-0.318439	-0.451456	0.00213957	0.0499783	yes
OID01265	TNC	P24821	0.401459	0.409956	0.0022299	0.0507859	no
OID00709	DKN1A	P38936	0.519685	0.486945	0.00236661	0.0525849	no
OID01061	CA14	Q9ULX7	-0.444826	-0.442613	0.00259661	0.0554416	no
OID00657	CPE	P16870	-0.394426	-0.374586	0.00267208	0.0554416	no
OID00956	DPP10	Q8N608	-0.377933	-0.371953	0.00267775	0.0554416	no
OID00301	NCAN	O14594	-0.412716	-0.372246	0.00335939	0.0677591	no
OID00646	ICAM-2	P13598	-0.485708	-0.454863	0.00342143	0.0677591	no
OID00586	CNTN1	Q12860	-0.405989	-0.346579	0.00369508	0.0702835	no
OID01291	TGFBI	Q15582	-0.434775	-0.430467	0.00370319	0.0702835	no
OID00384	PGF	P49763	0.422852	0.363905	0.00383499	0.0704025	no
OID01271	COL18A1	P39060	0.316398	0.344461	0.00386402	0.0704025	no
OID01266	DPP4	P27487	-0.368638	-0.35116	0.00449093	0.0788165	no
OID00941	TPSAB1	Q15661	-0.392948	-0.44093	0.00449886	0.0788165	no
OID01168	CLUL1	Q15846	-0.439113	-0.382963	0.0047897	0.0807615	no
OID01478	XG	P55808	-0.48665	-0.405425	0.00485652	0.0807615	no
OID00611	AP-N	P15144	-0.289608	-0.317206	0.00492925	0.0807615	no
OID00330	WFIKKN1	Q96NZ8	-0.266006	-0.36522	0.00496448	0.0807615	no
OID01238	MET	P08581	-0.434876	-0.380467	0.00517181	0.0826582	no
OID00663	TNFRSF6B	O95407	0.299682	0.318218	0.0053439	0.0839361	no
OID01451	CLEC14A	Q86T13	0.423517	0.369754	0.00565542	0.0873235	no
OID00390,OID00947,OID00482,OID00666	IL6	P05231	0.362834	0.329534	0.0058398	0.0886676	no
OID01338	CRISP2	P16562	-0.266354	-0.356313	0.00609553	0.0897519	no
OID00395	PAR-1	P25116	0.402943	0.318578	0.00610825	0.0897519	no
OID01029	DSG4	Q86SJ6	-0.304574	-0.360585	0.00630668	0.0911966	no
OID00713	FGF-BP1	Q14512	-0.264656	-0.234844	0.00644806	0.0917841	no
OID00454	GT	P51161	-0.39374	-0.419655	0.00680891	0.0954295	no
OID00336	SCARA5	Q6ZMJ2	-0.428223	-0.410048	0.00695729	0.0960317	no
OID00521	TRANCE	O14788	-0.235385	-0.357388	0.007146	0.0967639	no
OID01328	GH2	P01242	0.335003	0.314291	0.00722277	0.0967639	no
OID01249	SELL	P14151	-0.301886	-0.313104	0.00836542	0.109558	no
OID01118	FOSB	P53539	0.520943	0.47382	0.00852935	0.109558	no
OID00377	Nr-CAM	Q92823	-0.319293	-0.318846	0.00853857	0.109558	no
OID00372	NTRK3	Q16288	-0.324433	-0.296034	0.00876655	0.109848	no
OID01304	CRTAC1	Q9NQ79	-0.45206	-0.410957	0.00880228	0.109848	no
OID00702	CTSV	O60911	-0.0904653	-0.179585	0.00945919	0.11513	no
OID00380	ANG-1	Q15389	-0.2972	-0.313673	0.00947835	0.11513	no
OID01074	LAT2	Q9GZY6	0.558843	0.519759	0.00976149	0.116409	no
OID01112	PTK7	Q13308	0.332406	0.330831	0.00995558	0.116409	no
OID01417	PDGFRB	P09619	-0.341935	-0.325196	0.0100247	0.116409	no
OID00446	LPL	P06858	-0.401343	-0.300719	0.0100947	0.116409	no
OID01253	IL7R	P16871	-0.351061	-0.321528	0.010655	0.121334	no
OID00987	HEXIM1	O94992	0.396682	0.345901	0.0110329	0.121522	no
OID00985	CKAP4	Q07065	0.297231	0.264113	0.0110574	0.121522	no
OID00370	EDA2R	Q9HAV5	0.311848	0.354303	0.0110717	0.121522	no
OID00991	TREM1	Q9NP99	0.402961	0.351127	0.011432	0.123983	no
OID01093	RARRES1	P49788	-0.334271	-0.347107	0.011773	0.124704	no
OID00331	TMPRSS5	Q9H3S3	-0.3215	-0.314275	0.0118231	0.124704	no
OID00612	AXL	P30530	-0.410641	-0.352709	0.0120327	0.124704	no
OID01169	HDGF	P51858	0.379664	0.399421	0.0121231	0.124704	no
OID00373	LAIR-2	Q6ISS4	0.349876	0.404927	0.0121829	0.124704	no
OID00677	VEGFR-2	P35968	-0.385676	-0.394112	0.0125251	0.124983	no
OID00385	ADAM-TS13	Q76LX8	-0.230096	-0.320518	0.0125432	0.124983	no
OID00667	CD48	P09326	-0.44702	-0.38626	0.0126218	0.124983	no
OID01151	APLP1	P51693	-0.3387	-0.296511	0.0130233	0.127572	no
OID01154	GRAP2	O75791	0.418711	0.408531	0.0139499	0.130076	no
OID00683	ERBB3	P21860	-0.395018	-0.348966	0.0140293	0.130076	no
OID00366	CLM-1	Q8TDQ1	0.256003	0.29829	0.0140955	0.130076	no
OID01336	BCR	P11274	0.441417	0.436098	0.0143312	0.130076	no
OID00695	EPHA2	P29317	0.309369	0.299579	0.014349	0.130076	no
OID00679	PODXL	O00592	-0.254845	-0.313674	0.0143497	0.130076	no
OID00412	RAGE	Q15109	-0.373791	-0.328865	0.014384	0.130076	no
OID01247	NCAM1	P13591	-0.195136	-0.243595	0.0144212	0.130076	no
OID01105	HPGDS	O60760	-0.396125	-0.431567	0.0146992	0.131284	no
OID00722	TNFRSF4	P43489	0.307904	0.29807	0.0156599	0.138325	no
OID01090	MAP4K5	Q9Y4K4	0.429861	0.378685	0.0159346	0.138325	no
OID00298	NBL1	P41271	-0.173415	-0.225705	0.0159431	0.138325	no
OID00305	RGMA	Q96B86	-0.261079	-0.302918	0.0165719	0.142424	no
OID01274	COMP	P49747	0.286602	0.298776	0.0167539	0.142643	no
OID01237	UMOD	P07911	-0.326255	-0.320686	0.0170193	0.143561	no
OID01161	ITGB7	P26010	-0.376678	-0.378986	0.0175226	0.14645	no
OID00659	CEACAM1	P13688	-0.32682	-0.292658	0.0177221	0.146771	no
OID01363	FAM19A5	Q7Z5A7	-0.418988	-0.37954	0.0185197	0.151995	no
OID01302	CFHR5	Q9BXR6	0.239257	0.241828	0.0196332	0.159695	no
OID01001	FAM3B	P58499	-0.4123	-0.410095	0.0202178	0.162409	no
OID00333	GFR-alpha-1	P56159	0.300603	0.299793	0.0203322	0.162409	no
OID01277	DEFA1	P59665	0.334807	0.293564	0.0205017	0.162409	no
OID01438	MYOC	Q99972	-0.331428	-0.338455	0.0210027	0.164944	no
OID00536	4E-BP1	Q13541	0.306176	0.335114	0.0214126	0.166726	no
OID00642	PON3	Q15166	-0.301187	-0.286475	0.0216202	0.166915	no
OID01085	BANK1	Q8NDB2	0.418243	0.391037	0.02188	0.167502	no
OID00579	GRN	P28799	-0.346106	-0.373966	0.0221744	0.167921	no
OID01199	ARG1	P05089	0.37213	0.404796	0.0224348	0.167921	no
OID01371	WASF1	Q92558	0.377026	0.329829	0.0225225	0.167921	no
OID01172	NOMO1	Q15155	-0.374777	-0.34763	0.0227408	0.167921	no
OID00606	TR-AP	P13686	-0.291317	-0.310903	0.0229661	0.167921	no
OID00622	CTSD	P07339	-0.331376	-0.327362	0.0230407	0.167921	no
OID01327	PAK4	O96013	-0.144127	-0.104765	0.0236168	0.169937	no
OID00698	SEZ6L	Q9BYH1	-0.322743	-0.279886	0.0237854	0.169937	no
OID01340	CBL	P22681	0.328503	0.311771	0.0239184	0.169937	no
OID01299	CNDP1	Q96KN2	-0.434312	-0.389482	0.0243043	0.169937	no
OID00712	ABL1	P00519	0.357179	0.343459	0.0243279	0.169937	no
OID00404,OID00496	CXCL1	P09341	0.192316	0.21569	0.0246002	0.169937	no
OID01447	CD109	Q6YHK3	-0.394253	-0.330288	0.0246232	0.169937	no
OID00996	BACH1	O14867	0.315253	0.270552	0.0251644	0.172366	no
OID00558	STAMPB	O95630	0.398795	0.352461	0.0253777	0.17253	no
OID01203	PAG1	Q9NWQ8	0.286999	0.280867	0.0257868	0.174013	no
OID01177	PPP1R2	P41236	0.325145	0.307086	0.0265102	0.177189	no
OID01310	NFKBIE	O00221	0.260769	0.279425	0.0266464	0.177189	no
OID01412	TMSB10	P63313	0.224066	0.297386	0.027533	0.180506	no
OID00633	CHI3L1	P36222	0.113535	0.263481	0.0275416	0.180506	no
OID00960	CDSN	Q15517	-0.350631	-0.374736	0.0278294	0.18109	no
OID00692	MetAP 2	P50579	0.391194	0.362249	0.0281822	0.182085	no
OID00689	CYR61	O00622	0.223139	0.318498	0.0292088	0.187389	no
OID01394	DKKL1	Q9UK85	-0.34834	-0.345403	0.0297414	0.189414	no
OID00590	TFPI	P10646	-0.24145	-0.225125	0.0301318	0.189414	no
OID01229	SERPINA5	P05154	-0.322572	-0.326612	0.0303119	0.189414	no
OID01436	BST1	Q10588	-0.428016	-0.395531	0.0303561	0.189414	no
OID01227	F11	P03951	-0.333354	-0.330547	0.0311571	0.193089	no
OID00337	CD200	P41217	-0.394734	-0.347989	0.0320872	0.19751	no
OID00578	Gal-3	P17931	-0.415761	-0.356604	0.0326087	0.198372	no
OID01305	FETUB	Q9UGM5	0.143851	0.210724	0.0326628	0.198372	no
OID00425	MERTK	Q12866	-0.320485	-0.33029	0.0349183	0.210666	no
OID01198	NECTIN2	Q92692	0.185095	0.177015	0.0352067	0.211008	no
OID00660	MSLN	Q13421	0.292208	0.296981	0.0355938	0.211934	no
OID01308	GSAP	A4D1B5	0.0835343	0.0794762	0.0364098	0.215385	no
OID01020	TANK	Q92844	0.304234	0.365341	0.0375514	0.219727	no
OID00407	GIF	P27352	-0.291975	-0.319956	0.0376262	0.219727	no
OID00555	TWEAK	O43508	-0.267442	-0.262326	0.0380369	0.220711	no
OID01164	APEX1	P27695	0.257146	0.272191	0.0386982	0.221059	no
OID01103	FGR	P09769	0.296605	0.269399	0.0387721	0.221059	no
OID01469	MSMB	P08118	-0.111273	-0.22928	0.0388249	0.221059	no
OID01251	CD46	P15529	0.275807	0.282824	0.0397627	0.224268	no
OID01278	LCN2	P80188	0.323899	0.280164	0.0400704	0.224268	no
OID01187	CD1C	P29017	-0.202751	-0.265957	0.040329	0.224268	no
OID00348	CPM	P14384	-0.219518	-0.247249	0.0406169	0.224268	no
OID00710	DLL1	O00548	0.241071	0.286431	0.0407719	0.224268	no
OID01235	CA3	P07451	0.321651	0.328615	0.0410287	0.224268	no
OID00596	SELE	P16581	-0.316101	-0.313513	0.0411117	0.224268	no
OID00538	SIRT2	Q8IXJ6	0.352226	0.32423	0.04176	0.226396	no
OID01110	PTPRJ	Q12913	0.366707	0.280691	0.0421104	0.226396	no
OID00581	BLM hydrolase	Q13867	-0.265301	-0.292534	0.0422473	0.226396	no
OID00682	ERBB2	P04626	-0.165029	-0.232611	0.0431833	0.229695	no
OID01360	METAP1D	Q6UB28	0.327071	0.270771	0.0437036	0.229695	no
OID01349	GCNT1	Q02742	-0.309642	-0.3091	0.043704	0.229695	no
OID00972	EGLN1	Q9GZT9	0.35602	0.312095	0.0438715	0.229695	no
OID00634	ST2	Q01638	-0.167208	-0.299353	0.0445281	0.229952	no
OID01211	RNASE3	P12724	0.241071	0.167609	0.0447907	0.229952	no
OID00451	FABP2	P12104	-0.206885	-0.21618	0.0452471	0.229952	no
OID01348	FLI1	Q01543	0.224839	0.171908	0.0453011	0.229952	no
OID00614	MMP-2	P08253	-0.228825	-0.298512	0.045317	0.229952	no
OID00595	GDF-15	Q99988	0.333488	0.287635	0.045435	0.229952	no
OID01382	SLITRK2	Q9H156	-0.307512	-0.24847	0.0460389	0.23094	no
OID00460	hOSCAR	Q8IYS5	-0.321863	-0.295589	0.0463563	0.23094	no
OID01050	CAPG	P40121	0.2957	0.287609	0.0463908	0.23094	no
OID00340	G-CSF	P09919	-0.336548	-0.377508	0.0469727	0.232566	no
OID00587	CDH5	P33151	-0.20162	-0.242789	0.0473042	0.23269	no
OID00585	TIMP4	Q99727	-0.271253	-0.238441	0.048189	0.23269	no
OID01466	B4GAT1	O43505	-0.403104	-0.308827	0.0482088	0.23269	no
OID00655	TXLNA	P40222	0.298486	0.279088	0.0482599	0.23269	no
OID00346	SKR3	P37023	0.269399	0.231094	0.0482749	0.23269	no
OID00691	FADD	Q13158	0.350092	0.305339	0.049355	0.236017	no
OID00431	PRELP	P51888	-0.336322	-0.266167	0.0494833	0.236017	no

## Sheet: Table S8 - top PBC-skin corrs
Probe_Id	Entrez_Gene_ID	Gene	blskRhoAll	blskRhoCont	blskRhoSSc	Name
ILMN_3236765	246721	POLR2J2	0.622806	0.632308	0.627041	RNA polymerase II subunit J2
ILMN_3236680	5471	PPAT	0.440948	0.471538	0.445	phosphoribosyl pyrophosphate amidotransferase
ILMN_3236675	6231	RPS26	0.723688	0.667692	0.733163	ribosomal protein S26
ILMN_3214389	3119	HLA-DQB1	0.571181	0.566923	0.571531	major histocompatibility complex, class II, DQ beta 1
ILMN_3254492	6231	RPS26	0.712995	0.634615	0.757755	ribosomal protein S26
ILMN_3238006	5383	PMS2L5	0.404606	0.721538	0.286735	PMS1 homolog 2, mismatch repair system component pseudogene 5
ILMN_3305475	7167	TPI1	0.330826	0.376923	0.256939	triosephosphate isomerase 1
ILMN_1807136	84809	FLJ00313	0.283051	0.546923	0.162551	CROCC pseudogene 2
ILMN_3299955	6231	RPS26	0.756712	0.612308	0.771633	ribosomal protein S26
ILMN_3296994	6231	RPS26	0.740037	0.67	0.757653	ribosomal protein S26
ILMN_1691949	84321	THOC3	0.412899	0.636923	0.324388	THO complex 3
ILMN_1692072	92806	CENPBD1	0.47495	0.474615	0.449592	CENPB DNA-binding domain containing 1
ILMN_1679920	6206	RPS12	0.573432	0.827692	0.448673	ribosomal protein S12
ILMN_3280847	204	AK2	0.514609	0.558462	0.492143	adenylate kinase 2
ILMN_1694708	283788	LOC283788	0.518904	0.535385	0.433061	FSHD region gene 1 pseudogene
ILMN_1726647	6231	RPS26	0.767908	0.587692	0.783673	ribosomal protein S26
ILMN_1737991	6231	RPS26	0.621266	0.555385	0.614388	ribosomal protein S26
ILMN_3290019	6231	RPS26	0.732425	0.653077	0.746224	ribosomal protein S26
ILMN_3285153	6231	RPS26	0.739237	0.613077	0.759898	ribosomal protein S26
ILMN_3235221	644936	LOC644936	0.77712	0.742308	0.772653	actin beta pseudogene
ILMN_1678522	6231	RPS26	0.746722	0.634737	0.731735	ribosomal protein S26
ILMN_3248833	6231	RPS26	0.740985	0.660769	0.733673	ribosomal protein S26
ILMN_3209193	6231	RPS26	0.716253	0.549231	0.750204	ribosomal protein S26
ILMN_3282321	998	CDC42	0.345191	0.704615	0.159082	cell division cycle 42
ILMN_1690616	643008	C17orf109	0.348863	0.652308	0.169388	small integral membrane protein 5
ILMN_1653039	441869	LOC441869	0.733521	0.717692	0.735714	ankyrin repeat domain 65
ILMN_3243714	3123	HLA-DRB1	0.570826	0.474615	0.61051	major histocompatibility complex, class II, DR beta 1
ILMN_3242288	6231	RPS26	0.625087	0.531538	0.65102	ribosomal protein S26
ILMN_1677697	6231	RPS26	0.698452	0.566154	0.720306	ribosomal protein S26
ILMN_2310703	6231	RPS26	0.73124	0.554615	0.738469	ribosomal protein S26
ILMN_1695585	6231	RPS26	0.696468	0.555385	0.70602	ribosomal protein S26
ILMN_1750636	6231	RPS26	0.744894	0.683846	0.741735	ribosomal protein S26
ILMN_3235326	388796	LOC388796	0.497016	0.590769	0.455204	small nucleolar RNA host gene 17
ILMN_1656254	388677	NOTCH2NL	0.450633	0.483846	0.427449	notch 2 N-terminal like A
ILMN_2200659	387066	SNHG5	0.484695	0.653077	0.462755	small nucleolar RNA host gene 5
ILMN_1653794	387066	SNHG5	0.468937	0.497692	0.469082	small nucleolar RNA host gene 5
ILMN_2050023	374969	CCDC23	0.500866	0.538462	0.446735	small vasohibin binding protein
ILMN_1688318	284802	FRG1B	0.533269	0.607692	0.482959	FSHD region gene 1 family member B, pseudogene
ILMN_1669788	256281	NUDT14	0.458186	0.518462	0.426224	nudix hydrolase 14
ILMN_3241970	246721	POLR2J2	0.536231	0.77	0.398061	RNA polymerase II subunit J2
ILMN_1710752	93100	NAPRT1	0.378393	0.613846	0.27051	nicotinate phosphoribosyltransferase
ILMN_1798177	2342	FNTB	0.620822	0.622308	0.628061	farnesyltransferase, CAAX box, beta
ILMN_1694671	90637	ZFAND2A	0.532647	0.420769	0.569184	zinc finger AN1-type containing 2A
ILMN_3187680	84680	ACCS	0.456083	0.473077	0.474286	1-aminocyclopropane-1-carboxylate synthase homolog (inactive)
ILMN_1665058	84260	TCHP	0.112388	0.570769	-0.211327	trichoplein keratin filament binding
ILMN_1719064	83892	KCTD10	0.538749	0.755385	0.477449	potassium channel tetramerization domain containing 10
ILMN_2364674	83707	TRPT1	0.160963	-0.406923	0.390816	tRNA phosphotransferase 1
ILMN_1786426	79713	IGFLR1	0.32736	0.161538	0.361531	IGF like family receptor 1
ILMN_1720059	79618	HMBOX1	0.402858	0.743846	0.207653	homeobox containing 1
ILMN_3251733	79002	C19orf43	-0.0482932	0.57	-0.312857	telomerase RNA component interacting RNase
ILMN_1776515	65258	MPPE1	0.316431	0.191538	0.349592	metallophosphoesterase 1
ILMN_1804396	64207	IRF2BPL	0.467782	0.764615	0.330714	interferon regulatory factor 2 binding protein like
ILMN_1743145	64167	ERAP2	0.791988	0.834615	0.758163	endoplasmic reticulum aminopeptidase 2
ILMN_1762103	57599	WDR48	0.474832	0.677692	0.357041	WD repeat domain 48
ILMN_1655990	55755	CDK5RAP2	0.461266	0.577692	0.469286	CDK5 regulatory subunit associated protein 2
ILMN_2229922	55196	C12orf35	0.232966	0.497692	0.116633	retroelement silencing factor 1
ILMN_1654639	55008	HERC6	0.345072	0.450769	0.292653	HECT and RLD domain containing E3 ubiquitin protein ligase family member 6
ILMN_1757742	54764	ZRANB1	0.372795	0.116923	0.426837	zinc finger RANBP2-type containing 1
ILMN_1742618	54739	XAF1	0.414646	0.394615	0.399694	XIAP associated factor 1
ILMN_2411127	54059	YBEY	0.4913	0.432308	0.516531	ybeY metalloendoribonuclease
ILMN_1729749	51191	HERC5	0.423088	0.589231	0.336531	HECT and RLD domain containing E3 ubiquitin protein ligase 5
ILMN_2399363	50856	CLEC4A	0.290248	0.628462	0.155	C-type lectin domain family 4 member A
ILMN_1688178	27341	RRP7A	0.553499	0.586923	0.55	ribosomal RNA processing 7 homolog A
ILMN_2402805	26133	TRPC4AP	0.331862	0.546923	0.249592	transient receptor potential cation channel subfamily C member 4 associated protein
ILMN_2352023	25778	DSTYK	0.651092	0.244615	0.753265	dual serine/threonine and tyrosine protein kinase
ILMN_1685631	23383	MAU2	0.522281	0.512308	0.536122	MAU2 sister chromatid cohesion factor
ILMN_2184966	22882	ZHX2	0.605154	0.532308	0.610408	zinc fingers and homeoboxes 2
ILMN_1655195	653188	SMA4	0.397734	0.333077	0.428061	GUSB pseudogene 3
ILMN_1724293	11014	KDELR2	0.335002	0.640769	0.245408	KDEL endoplasmic reticulum protein retention receptor 2
ILMN_2341815	10342	TFG	0.563747	0.573077	0.546735	trafficking from ER to golgi regulator
ILMN_1775008	9918	NCAPD2	0.519171	0.538462	0.531735	non-SMC condensin I complex subunit D2
ILMN_2367191	9491	PSMF1	0.161051	0.215385	0.151939	proteasome inhibitor subunit 1
ILMN_1690099	9270	ITGB1BP1	0.361836	0.345385	0.388673	integrin subunit beta 1 binding protein 1
ILMN_2404850	9045	RPL14	0.772469	0.737692	0.79602	ribosomal protein L14
ILMN_1805377	22932	POMZP3	0.769715	0.686923	0.800306	POM121 and ZP3 fusion
ILMN_1777982	7391	USF1	0.48194	0.703077	0.342347	upstream transcription factor 1
ILMN_1726245	7048	TGFBR2	0.204472	0.617692	0.0230612	transforming growth factor beta receptor 2
ILMN_3251269	6727	SRP14	0.428597	0.754615	0.251939	signal recognition particle 14
ILMN_2209027	6231	RPS26	0.75147	0.599231	0.769694	ribosomal protein S26
ILMN_1772459	6228	RPS23	0.725909	0.838462	0.661939	ribosomal protein S23
ILMN_2049642	6117	RPA1	0.40896	0.496923	0.368571	replication protein A1
ILMN_2221006	5885	RAD21	0.309204	0.573077	0.231531	RAD21 cohesin complex component
ILMN_3238751	5382	hPMS6	0.437068	0.654615	0.307959	PMS1 homolog 2, mismatch repair system component pseudogene 4
ILMN_1683279	5190	PEX6	0.55726	0.771538	0.446837	peroxisomal biogenesis factor 6
ILMN_1718128	5042	PABPC3	0.383073	0.149231	0.514592	poly(A) binding protein cytoplasmic 3
ILMN_1674063	4939	OAS2	0.33358	0.307692	0.318571	2'-5'-oligoadenylate synthetase 2
ILMN_1712918	4835	NQO2	0.483569	0.455385	0.467857	N-ribosyldihydronicotinamide:quinone reductase 2
ILMN_1773154	4792	NFKBIA	0.245583	-0.413846	0.461327	NFKB inhibitor alpha
ILMN_1662358	4599	MX1	0.402977	0.544615	0.289184	MX dynamin like GTPase 1
ILMN_1775170	4501	MT1X	-0.0060274	0.645385	-0.296735	metallothionein 1X
ILMN_2058782	3429	IFI27	0.424213	0.0169231	0.508878	interferon alpha inducible protein 27
ILMN_1666078	3136	HLA-H	0.599911	0.805385	0.523469	major histocompatibility complex, class I, H (pseudogene)
ILMN_1752592	3126	HLA-DRB4	0.540822	0.593846	0.577245	major histocompatibility complex, class II, DR beta 4
ILMN_1717261	3123	HLA-DRB1	0.499711	0.516923	0.517857	major histocompatibility complex, class II, DR beta 1
ILMN_1749070	3115	HLA-DPB1	0.561466	0.475385	0.592653	major histocompatibility complex, class II, DP beta 1
ILMN_1721113	3107	HLA-C	0.631218	0.689231	0.614388	major histocompatibility complex, class I, C
ILMN_2203950	3105	HLA-A	0.337253	0.619231	0.240306	major histocompatibility complex, class I, A
ILMN_2127842	3040	HBA2	0.264871	0.277468	0.291122	hemoglobin subunit alpha 2
ILMN_2201580	2946	GSTM2	0.713706	0.753077	0.693878	glutathione S-transferase mu 2
ILMN_2391861	2946	GSTM2	0.740629	0.789231	0.713265	glutathione S-transferase mu 2
ILMN_1778444	2289	FKBP5	0.304643	0.285385	0.331735	FKBP prolyl isomerase 5
ILMN_1794522	1984	EIF5A	0.425457	0.656154	0.393163	eukaryotic translation initiation factor 5A
ILMN_1748124	1831	TSC22D3	0.379134	0.258462	0.403673	TSC22 domain family member 3
ILMN_1663313	276	AMY1A	0.250766	0.152308	0.283469	amylase alpha 1A
ILMN_1723116	267	AMFR	0.549885	0.687692	0.478163	autocrine motility factor receptor
